# Supplementary material for: Allele discovery of ten candidate drought-response genes in Austrian oak using a systematically informatics approach based on 454 amplicon sequencing
Source: BMC Res Notes. 2012 Apr 3;5:175. doi: 10.1186/1756-0500-5-175 (PMC3420255; doi:10.1186/1756-0500-5-175)
Supplement: Additional file 1 — Self-contained websites displaying alleles and genotypes [file 1756-0500-5-175-S1.zip]

Archive with 12 entries (10 files):
- alleles/
- alleles/ARF16_alleles.txt
- alleles/BMY7_alleles.txt
- alleles/ERD8_alleles.txt
- alleles/LEA14_alleles.txt
- alleles/LTP_alleles.txt
- alleles/PER64_alleles.txt
- alleles/PIP1E_alleles.txt
- alleles/RD26_alleles.txt
- genotypes/
- genotypes/oak_genotypes_all.txt
- index.html
