# Supplementary material for: Allele discovery of ten candidate drought-response genes in Austrian oak using a systematically informatics approach based on 454 amplicon sequencing
Source: BMC Res Notes. 2012 Apr 3;5:175. doi: 10.1186/1756-0500-5-175 (PMC3420255; doi:10.1186/1756-0500-5-175)
Supplement: Additional file 1 — Self-contained websites displaying alleles and genotypes [file 1756-0500-5-175-S1.zip › alleles/ARF16_alleles.txt]

>0 
CAGTTGATGTTGGTTGGACACTAGACCTGTCCAGCCTTGGTTCATATGAAGAACTGTATGTAAAGCTGGCCAAAATGTTTAGGTTGGAGAGTTCACAAATGCTGCTTTACCAGGATGCACTAGGTGCTGTTAAACACACAGGAGAAGAAAGCTTTAGGTATTGAAATCTGCTTTCTTTATTCACC.AATTTTTCTTGTTTGGCATTGAGAGATTTTAATTGGACCTTACTAATTNNNNNNNNNNNATTTTTATAATTCTTTG.CAGTGAATTCGTGAAGACAGCAAGAAGGCTAACTGTTCTTACAGATTCAGGCAGTGACAACATT.AAA.TTA...AATGAGTAGCATTTGTTTATTGT
>1 
CAGTTGATGTTGGTTGGACACTAGACCTGTCCAGCCTTGGTTCATATGAAGAACTGTATGTAAAGCTGGCCAAAATGTTTAGGTTGGAGAGTTCACAAATGCTGCTTTACCAGGATGCACTAGGTGCTGTTAAACACACAGGAGAAGAAAGCTTTAGGTATTGAAATCTGCTTTCTTTATTCACC.AATTTTTCTTGTTTGGCATTGAGAGATTTTAATTGGACCTTACTAATTNNNNNNNNNNNATTTTTATAATTCTTTG.CAGTGAATTCGTGAAGACAGCAAGAAGGCTAACTGTTCTTACAGATTCAGGCAGTGACAACATTGAAAGTTAGCAAATGAGTAGCATTTGTTTATTGT
>2 
CAGTTGATGTTGGTTGGACACTAGACCTGTCCAGCCTTGGTTCATATGAAGAACTGTATGTAAAGCTGGCCAAAATGTTTAGGTTGGAGAGTTCACAAATGCTGCTTTACCAGGATGCACTAGGTGCTGTTAAACACACAGGAGAAGAAAGCTTTAGGTATTGAAATCTGCTTTCTTTATTCACC.AATTTTTCTTGTTTGGCATTGAGAGATTTTAATTGGACCTTACTAATTNNNNNNNNNNNATTTTTATAATTCTTTA.CAGTGAATTCGTGAAGACAGCAAGAAGGCTAACTGTTCTTACAGATTCAGGCAGTGACAACATTGAAAGTTAGCAAATGAGTAGCATTTGTTTATTGT
>3 
CAGTTGATGTTGGTTGGACACTAGACCTGTCCAGCCTTGGTTCATATGAAGAACTGTATGTAAAGCTGGCCAAAATGTTTAGGTTGGAGAGTTCACAAATGCTGCTTTACCAGGATGCACTAGGTGCTGTTAAACACACAGGAGAAGAAAGCTTTAGGTATTGAAATCTGCTTTCTTTATTCACC.AATTTTTCTTGTTTGGCATTGAGAGATTTTAATTGGACCTTACTAATTNNNNNNNNNNNATTTTTATAATTCTTTG.CAGTGAATTCGTGAAGACAGCAAGAAGGCTAACTGTTCTTACAGATTCAGGCAGTGACAACATTGAAAGTTAGCGAATGAGTAGCATTTGTTTATTGT
>4 
CAGTTGATGTTGGTTGGACACTAGACCTGTCCAGCCTTGGTTCATATGAAGAACTGTATGTAAAGCTGGCCAAAATGTTTAGGTTGGAGAGTTCACAAATGCTGCTTTACCAGGATGCACTAGGTGCTGTTAAACACACAGGAGAAGAAAGCTTTAGGTATTGAAATCTGCTTTCTTTATTCACCTAATTTTTCTTGTTTGGCATTGAGAGATTTTAATTGGACCTTACTAATTNNNNNNNNNNNATTTTTATAATTCTTTG.CAGTGAATTCGTGAAGACAGCAAGAAGGCTAACTGTTCTTACAGATTCAGGCAGTGACAACATTGAAAGTTAGCAAATGAGTAGCATTTGTTTATTGT
>5 
CAGTTGATGTTGGTTGGACACTAGACCTGTCCAGCCTTGGTTCGTATGAAGAACTGTATGTAAAGCTGGCCAAAATGTTTAGGTTGGAGAGTTCACAAATGCTGCTTTACCAGGATGCACTAGGTGCTGTTAAACACACAGGAGAAGAAAGCTTTAGGTATTGAAATCTGCTTTCTTTATTCACC.AATTTTTCTTGTTTGGCATTGAGAGATTTTAATTGGACCTTACTAATTNNNNNNNNNNNATTTTTATAATTCTTTG.CAGTGAATTCGTGAAGACAGCAAGAAGGCTAACTGTTCTTACAGATTCAGGCAGTGACAACATTGAAAGTTAGCAAATGAGTAGCATTTGTTTATTGT
>6 
CAGTTGATGTTGGTTGGACACTAGACCTGTCCAGCCTTGGTTCATATGAAGAACTGTATGTAAAGCTGGCCAAAATGTTTAGGTTGGAGAGTTCACAAATGCTGCTTTACCAGGATGCACTAGGTGCTGTTAAACACACAGGAGAAGAAAGCTTTAGGTATTGAAATCTGCTTTCTTTATTCACC.AATTTTTCTTGTTTGGCATTGAGAGATTTTAATTGGACCTTACTAATTNNNNNNNNNNNATTTTTATAATTCTTTG.CAGTGAATTCGTGAAGACAGCAAGAAGGCTAACTATTCTTACAGATTCAGGCAGTGACAACATTGAAAGTTAGCAAATGAGTAGCATTTGTTTATTGT
>7 
CAGTTGATGTTGGTTGGACACTAGACCTGTCCAGCCTTGGTTCATATGAAGAACTGTATGTAAAGCTGGCCAAAATGTTTAGGTTGGAGAGTTCACAAATGCTGCTTTACCAGGATGCACTAGGTGCTGTTAAACACACAGGAGAAGAAAGCTTTAGGTATTGAAATCTGCTTTCTTTATTCACC.AATTTTTCTTGTTTGGCATTGAGAGATTTTAATTGGACCTTACTAATTNNNNNNNNNNNATTTTTATAATTCTTTGTCAGTGAATTCGTGAAGACAGCAAGAAGGCTAACTGTTCTTACAGATTCAGGCAGTGACAACATTGAAAGTTAGCAAATGAGTAGCATTTGTTTATTGT
>8 
CAGTTGATGTTGGTTGGACACTAGACCTGTCCAGCCTTGGTTCATATGAAGAACTCTATGTAAAGCTGGCCAAAATGTTTAGGTTGGAGAGTTCACAAATGCTGCTTTACCAGGATGCACTAGGTGCTGTTAAACACACAGGAGAAGAAAGCTTTAGGTATTGAAATCTGCTTTCTTTATTCACC.AATTTTTCTTGTTTGGCATTGAGAGATTTTAATTGGACCTTACTAATTNNNNNNNNNNNATTTTTATAATTCTTTG.CAGTGAATTCGTGAAGACAGCAAGAAGGCTAACTGTTCTTACAGATTCAGGCAGTGACAACATTGAAAGTTAGCAAATGAGTAGCATTTGTTTATTGT
>9 
CAGTTGATGTTGGTTGGACACTAGACCTGTCCAGCCTTGGTTCATATGAAGAACTCTATGTAAAGCTGGCCAAAATGTTTAGGTTGGAGAGTTCACAAATGCTGCTTTACCAGGATGCACTAGGTGCTGTTAAACACACAGGAGAAGAAAGCTTTAGGTATTGAAATCTGCTTTCTTTATTCACC.AATTTTTCTTGTTTGGCATTGAGAGATTTTAATTGGACCTTACTAATTNNNNNNNNNNNATTTTTATAATTCTTTGTCAGTGAATTCGTGAAGACAGCAAGAAGGCTAACTGTTCTTACAGATTCAGGCAGTGACAACATTGAAAGTTAGCAAATGAGTAGCATTTGTTTATTGT
