# Supplementary material for: Allele discovery of ten candidate drought-response genes in Austrian oak using a systematically informatics approach based on 454 amplicon sequencing
Source: BMC Res Notes. 2012 Apr 3;5:175. doi: 10.1186/1756-0500-5-175 (PMC3420255; doi:10.1186/1756-0500-5-175)
Supplement: Additional file 1 — Self-contained websites displaying alleles and genotypes [file 1756-0500-5-175-S1.zip › alleles/BMY7_alleles.txt]

>0 
TGCATTGCCTCGTTATGATGATTATGCGCATGAGCAGATCTTACAAGCATCATCGTTGAATTTCGATGGGAATTCAGGTGAAAGTGAGATGTGTGCATTCACTTACTTGAGGATGAACCCACAATTATTCCAGGCAGATAACTGGAGACGGTTTGTAGGTTTTGTGAAGAAAATGAAGGAAGGTAAGGGTG.CTAACAAGTGTCGGGAACAGGTTGAGCGGGAAGCTGAGCATTTTGTGCATATTACCGAGCCTTTGATGCAAGAAGCTGCTGTTGCTCTTATGCGCTAAAAATTTAGGTTTCACCCATGGTTTCA
>1 
TGCATTGCCTCGTTATGATGATTATGCGCATGAGCAGATCTTACAAGCATCATCGTTGAATTTCGATGGGAATTCAGGTGAAAGTGAGATGTGTGCATTCACTTACTTGAGGATGAACCCACAATTATTCCAGGCAGATAACTGGAGACGGTTTGTAGCTTTTGTGAAGAAAATGAAGGAAGGTAAGGGTG.CTAACAAGTGTCGGGAGCAGGTTGAGCGGGAAGCTGAGCATTTTGTGCATATTACCGAGCCTTTGATGCAAGAAGCTGCTGTTGCTCTTATGCACTAAAAATTTAGGTTTCACCCATGGTTTCA
>2 
TGCATTGCCTCGTTATGATGATTATGCGCATGAGCAGATCTTACAAGCATCATCGTTGAATTTCGATGGGAATTCAGGTGAAAGTGAGATGTGTGCATTCACTTACTTGAGGATGAACCCACAATTATTCCAGGCAGATAACTGGAGACGGTTTGTAGCTTTTGTGAAGAAAATGAAGGAAGGTAAGGGTG.CTAACAAGTGTCGGGAGCAGGTTGAGCGGGAAGCTGAGCATTTCGTGCATATTACCGAGCCTTTGATGCAAGAAGCTGCTGTTGCTCTTATGCGCTAAAAATTTAGGTTTCACCCATGGTTTCA
>3 
TGCATTGCCTCGTTATGATGATTATGCGCATGAGCAGATCTTACAAGCATCATCGTTGAATTTCGATGGGAAGTCAGGTGAAAGTGAGATGTGTGCATTCACTTACTTGAGGATGAACCCACAATTATTCCAGGCAGATAACTGGAGACGGTTTGTAGGTTTTGTGAAGAAAATGAAGGAAGGTAAGGGTG.CTAACAAGTGTCGGGAACAGGTTGAGCGGGAAGCTGAGCATTTTGTGCATATTACCGAGCCTTTGATGCAAGAAGCTG.TGTTGCTCTTATGCGCTAAAAATTTAGGTTTCACCCATGGTTTCA
>4 
TGCATTGCCTCGTTATGATGATTGTGCGCATGAGCAGATCTTACAAACATCATCGTTGAATTTCGATGGGAATTCAGGTGAAAGTGAGATGTGTGCATTCACTTACTTGAGGATGAACCCACAATTATTCCAGGCAGATAACTGGAGACGGTTTGTAGGTTTTGTGAAGAAAATGAAGGAAGGTAAGGGTG.CTAACAAGTGTCGGGAACAGGTTGAGCGGGAAGCTGAGCATTTTGTGCATATTACCGAGCCTTCGATGCAAGAAGCTGCTGTTGCTCTTATGCGCTAAAAATTTAGGTTTCACCCATGGTTTCA
>5 
TGCATTGCCTCGTTATGATGATTATGCGCATGAGCAGATCTTACAAGCATCATCGTTGAATTTCGATGGGAATTCAGATGAAAGTGAGATGTGTGCATTCACTTACTTGAGGATGAACCCACAATTATTCCAGGCAGATAACTGGAGACGGTTTGTAGGTTTTGTGAAGAAAATGAAGGAAGGTAAGGGTG.CTAACAAGTGTCGGGAACAGGTTGAGCGGGAAGCTGAGCATTTTGTGCATATTACCGAGCCTTTGATGCAAGAAGCTG.TGTTGCTCTTATGCGCTAAAAATTTAGGTTTCACCCATGGTTTCA
>6 
TGCATTGCCTCGTTATGATGATTATGCGCATGAGCAGATCTTACAAACATCATCGTTGAATTTCGATGGGAATTCAGGTGAAAGTGAGATGTGTGCATTCACTTACTTGAGGATGAACCCACAATTATTCCAGGCAGATAACTGGAGACGGTTTGTAGGTTTTGTGAAGAAAATGAAGGAAGGTAAGGGTG.CTAACAAGTGTCGGGAACAGGTTGAGCGGGAAGCTGAGCATTTTGTGCATATTACCGAGCCTTCGATGCACGAAGCTGCTGTTGCTCTTATGCGCTAAAAATTTAGGTTTCACCCATGGTTTCA
>7 
TGCATTGCCTCGTTATGATGATTGTGCGCATGAGCAGATCTTACAAACATCATCGTTGAACTTCGATGGGAATTCAGGTGAAAGTGAGATGTGTGCATTCACTTACTTGAGGATGAACCCACAATTATTCCAGGCAGATAACTGGAGACGGTTTGTAGGTTTTGTGAAGAAAATGAAGGAAGGTAAGGGTG.CTAACAAGTGTCGGGAACAGGTTGAGCGGGAAGCTGAGCATTTTGTGCATATTACCGAGCCTTTGATGCACGAAGCTGCTGTTGCTCTTATGCGCTAAAAATTTAGGTTTCACCCATGGTTTCA
>8 
TGCATTGCCTCGTTATGATGATTGTGCGCATGAGCAGATCTTACAAACATCATCGTTGAACTTCGATGGGAATTCAGGTGAAAGTGAGATGTGTGCATTCACTTACTTGAGGATGAACCCACAATTATTCCAGGCAGATAACTGGAGACGGTTTGTAGGTTTTGTGAAGAAAATGAAGGAAGGTAAGGGTG.CTAACAAGTGTCGGGAACAGGTTGAGCGGGAAGCTGAGCATTTTGTGCATATTACCGAGCCTTCGATGCACGAAGCTGCTGTTGCTCTTATGCGCTAAAAATTTAGGTTTCACCCATGGTTTCA
>9 
TGCATTGCCTCGTTATGATGATTATGCGCATGAGCAGATCTTACAAGCATCATCGTTGAATTTCGATGGGAATTCAGATGAAAGTGAGATGTGTGCATTCACTTACTTGAGGATGAACCCACAATTATTCCAGGCAGATAACTGGAGACGGTTTGTAGCTTTTGTGAAGAAAATGAAGGAAGGTAAGGGTG.CTAACAAGTGTCGGGAGCAGGTTGAGCGGGAAGCTGAGCATTTTGTGCATATTACCGAGCCTTTGATGCAAGAAGCTG.TGTTGCTCTTATGCACTAAAAATTTAGGTTTCACCCATGGTTTCA
>10 
TGCATTGCCTCGTTATGATGATTATGCGCATGAGCAGATCTTACAAGCATCATCGTTGAATTTCGATGGGAATTCAGGTGAAAGTGAGATGTGTGCATTCACTTACTTGAGGATGAACCCACAATTATTCCAGGCAGATAACTGGAGACGGTTTGTAGCTTTTGTGAAGAAAATGAAGGAAGGTAAGGGTG.CTAACAAGTGTCGGGAGCAGGTTGAGCGGGAAGCTGAGCATTTTGTGCATATTACCGAGCCTTCGATGCAAGAAGCTGCTGTTGCTCTTATGCGCTAAAAATTTAGGTTTCACCCATGGTTTCA
>11 
TGCATTGCCTCGTTATGATGATTGTGCGCATGAGCAGATCTTACAAACATCATCGTTGAATTTCGATGGGAATTCAGGTGAAAGTGAGATGTGTGCATTCACTTACTTGAGGATGAACCCACAATTATTCCAGGCAGATAACTGGAGACGGTTTGTAGGTTTTGTGAAGAAAATGAAGGAAGGTAAGGGTG.CTAACAAGTGTCGGGAACAGGTTGAGCGGGAAGCTGAGCATTTTGTGCATATTACCGAGCCTTTGATGCACGAAGCTGCTGTTGCTCTTATGCGCTAAAAATTTAGGTTTCACCCATGGTTTCA
>12 
TGCATTGCCTCGTTATGATGATTATGCGCATGAGCAGATCTTACAAGCATCATCGTTGAATTTCGATGGGAATTCAGGTGAAAGTGAGATGTGTGCATTCACTTACTTGAGGATGAACCCACAATTATTCCAGGCAGATAACTGGAGACGGTTTGTAGCTTTTGTGAAGAAAATGAAGGAAGGTAAGGGTG.CTAACAAGTGTCGGGAGCAGGTTGAGCGGGAAGCTGAGCATTTTGTGCATATTACCGAGCCTTTGATGCAAGAAGCTG.TGTTGCTCTTATGCACTAAAAATTTAGGTTTCACCCATGGTTTCA
>13 
TGCATTGCCTCGTTATGATGATTGTGCGCATGAGCAGATCTTACAAACATCATCGTTGAATTTCGATGGGAATTCAGGTGAAAGTGAGATGTGTGCATTCACTTACTTGAGGATGAACCCACAATTATTCCAGGCAGATAACTGGAGACGGTTTGTAGGTTTTGTGAAGAAAATGAAGGAAGGTAAGGGTGACTAACAAGTGTCGGGAACAGGTTGAGCGGGAAGCTGAGCATTTTGTGCATATTACCGAGCCTTCGATGCAAGAAGCTGCTGTTGCTCTTATGCGCTAAAAATTTAGGTTTCACCCATGGTTTCA
>14 
TGCATTGCCTCGTTATGATGATTGTGCGCATGAGCAGATCTTACAAACATCATCGTTGAATTTCGATGGGAATTCAGGTGAAAGTGAGATGTGTGCATTCACTTACTTGAGGATGAACCCACAATTATTCCAGGCAGATAACTGGAGACGGTTTGTAGCTTTTGTGAAGAAAATGAAGGAAGGTAAGGGTG.CTAACAAGTGTCGGGAGCAGGTTGAGCGGGAAGCTGAGCATTTTGTGCATATTACCGAGCCTTTGATGCAAGAAGCTG.TGTTGCTCTTATGCACTAAAAATTTAGGTTTCACCCATGGTTTCA
>15 
TGCATTGCCTCGTTATGATGATTGTGCGCATGAGCAGATCTTACAAACATCATCGTTGAATTTCGATGGGAATTCAGGTGAAAGTGAGATGTGTGCATTCACTTACTTGAGGATGAACCCACAATTATTCCAGGCAGATAACTGGAGACGGTTTGTAGGTTTTGTGAAGAAAATGAAGGAAGGTAAGGGTG.CTAACAAGTGTCGGGAACAGGTTGAGCGGGAAGCTGAGCATTTTGTGCATATTACCGAGCCTTTGATGCACGAAGCTGCTGTTGCTCTTATGCACTAAAAATTTAGGTTTCACCCATGGTTTCA
>16 
TGCATTGCCTCGTTATGATGATTGTGCGCATGAGCAGATCTTACAAACATCATCGTTGAATTTCGATGGGAATTCAGGTGAAAGTGAGATGTGTGCATTCACTTACTTGAGGATGAACCCACAATTATTCCAGGCAGATAACTGGAGACGGTTTGTAGGTTTTGTGAAGAAAATGAAGGAAGGTAAGGGTGACTAACAAGTGTCGGGAACAGGTTGAGCGGGAAGCTGAGCATTTTGTGCATATTACCGAGCCTTCGATGCACGAAGCTGCTGTTGCTCTTATGCGCTAAAAATTTAGGTTTCACCCATGGTTTCA
>17 
TGCATTGCCTCGTTATGATGATTATGCGCATGAGCAGATCTTACAAGCATCATCGTTGAATTTCGATGGGAATTCAGGTGAAAGTGAGATGTGTGCATTCACTTACTTGAGGATGAACCCACAATTATTCCAGGCAGATAACTGGAGACGGTTTGTAGCTTTTGTGAAGAAAATGAAGGAAGGTAAGGGTG.CTAACAAGTGTCGGGAACAGGTTGAGCGGGAAGCTGAGCATTTTGTGCATATTACCGAGCCTTCGATGCACGAAGCTGCTGTTGCTCTTATGCGCTAAAAATTTAGGTTTCACCCATGGTTTCA
>18 
TGCATTGCCTCGTTATGATGATTATGCGCATGAGCAGATCTTACAAGCATCATCGTTGAATTTCGATGGGAATTCAGGTGAAAGTGAGATGTGTGCATTCACTTACTTGAGGATGAACCCACAATTATTCCAGGCAGATAACTGGAGACGGTTTGTAGCTTTTGTGAAGAAAATGAAGGAAGGTAACGGTG.CTAACAAGTGTCGGGAGCAGGTTGAGCGGGAAGCTGAGCATTTTGTGCATATTACCGAGCCTTTGATGCAAGAAGCTG.TGTTGCTCTTATGCGCTAAAAATTTAGGTTTCACCCATGGTTTCA
>19 
TGCATTGCCTCGTTATGATGATTATGCGCATGAGCAGATCTTACAAGCATCATCGTTGAATTTCGATGGGAATTCAGGTGAAAGTGAGATGTGTGCATTCACTTACTTGAGGATGAACCCACAATTATTCCAGGCAGATAACTGGAGACGGTTTGTAGGTTTTGTGAAGAAAATGAAGGAAGGTAAGGGTG.CTAACAAGTGTCGGGAACAGGTTGAGCGGGAAGCTGAGCATTTTGTGCATATTACCGAGCCTTCGATGCACGAAGCTGCTGTTGCTCTTATGCGCTAAAAATTTAGGTTTCACCCATGGTTTCA
>20 
TGCATTGCCTCGTTATGATGATTGTGCGCATGAGCAGATCTTACAAGCATCATCGTTGAATTTCGATGGGAATTCAGGTGAAAGTGAGATGTGTGCATTCACTTACTTGAGGATGAACCCACAATTATTCCAGGCAGATAACTGGAGACGGTTTGTAGCTTTTGTGAAGAAAATGAAGGAAGGTAAGGGTG.CTAACAAGTGTCGGGAGCAGGTTGAGCGGGAAGCTGAGCATTTTGTGCATATTACCGAGCCTTTGATGCAAGAAGCTG.TGTTGCTCTTATGCACTAAAAATTTAGGTTTCACCCATGGTTTCA
>21 
TGCATTGCCTCGTTATGATGATTATGCGCATGAGCAGATCTTACAAGCATCATCGTTGAATTTCGATGGGAATTCAGGTGAAAGTGAGATGTGTGCATTCACTTACTTGAGGATGAACCCACAATTATTCCAGGCAGATAACTGGAGACGGTTTGTAGCTTTTGTGAAGAAAATGAAGGAAGGTAAGGGTG.CTAACAAGTGTCGGGAGCAGGTTGAGCGGGAAGCTGAGCATTTTGTGCATATTACCGAGCCTTCGATGCACGAAGCTGCTGTTGCTCTTATGCACTAAAAATTTAGGTTTCACCCATGGTTTCA
>22 
TGCATTGCCTCGTTATGATGATTATGCGCATGAGCAGATCTTACAAGCATCATCGTTGAATTTCGATGGGAATTCAGGTGAAAGTGAGATGTGTGCATTCACTTACTTGAGGATGAACCCACAATTATTCCAGGCAGATAACTGGAGACGGTTTGTAGCTTTTGTGAAGAAAATGAAGGAAGGTAAGGGTG.CTAACAAGTGTCGGGAGCAGGTTGAGCGGGAAGCTGAGCATTTTGTGCATATTACCGAGCCTTTGATGCAAGAAGCTGCTGTTGCTCTTATGCGCTAAAAATTTAGGTTTCACCCATGGTTTCA
>23 
TGCATTGCCTCGTTATGATGATTATGCGCATGAGCAGATCTTACAAGCATCATCGTTGAATTTCGATGGGAATTCAGGTGAAAGTGAGATGTGTGCATTCACTTACTTGAGGATGAACCCACAATTATTCCAGGCAGATAACTGGAGACGGTTTGTAGGTTTTGTGAAGAAAATGAAGGAAGGTAAGGGTG.CTAACAAGTGTCGGGAACAGGTTGAGCGGGAAGCTGAGCATTTTGTGCATATTACCGAGCCTTTGATGCAAGAAGCTG.TGTTGCTCTTATGCGCTAAAAATTTAGGTTTCACCCATGGTTTCA
>24 
TGCATTGCCTCGTTATGATGATTGTGCGCATGAGCAGATCTTACAAACATCATCGTTGAATTTCGATGGGAATTCAGGTGAAAGTGAGATGTGTGCATTCACTTACTTGAGGATGAACCCACAATTATTCCAGGCAGATAACTGGAGACGGTTTGTAGGTTTTGTGAAGAAAATGAAGGAAGGTAAGGGTG.CTAACAAGTGTCGGGAGCAGGTTGAGCGGGAAGCTGAGCATTTTGTGCATATTACCGAGCCTTTGATGCAAGAAGCTG.TGTTGCTCTTATGCACTAAAAATTTAGGTTTCACCCATGGTTTCA
>25 
TGCATTGCCTCGTTATGATGATTATGCGCATGAGCAGATCTTACAAGCATCATCGTTGAATTTCGATGGGAATTCAGGTGAAAGTGAGATGTGTGCATTCACTTACTTGAGGATGAACCCACAATTATTCCAGGCAGATAACTGGAGACGGTTTGTAGGTTTTGTGAAGAAAATGAAGGAAGGTAAGGGTG.CTAACAAGTGTCGGGAGCAGGTTGAGCGGGAAGCTGAGCATTTTGTGCATATTACCGAGCCTTTGATGCAAGAAGCTG.TGTTGCTCTTATGCGCTAAAAATTTAGGTTTCACCCATGGTTTCA
>26 
TGCATTGCCTCGTTATGATGATTGTGCGCATGAGCAGATCTTACAAACATCATCGTTGAATTTCGATGGGAATTCAGGTGAAAGTGAGATGTGTGCATTCACTTACTTGAGGATGAACCCACAATTATTCCAGGCAGATAACTGGAGACGGTTTGTAGCTTTTGTGAAGAAAATGAAGGAAGGTAACGGTG.CTAACAAGTGTCGGGAACAGGTTGAGCGGGAAGCTGAGCATTTTGTGCATATTACCGAGCCTTTGATGCAAGAAGCTGCTGTTGCTCTTATGCACTAAAAATTTAGGTTTCACCCATGGTTTCA
>27 
TGCATTGCCTCGTTATGATGATTGTGCGCATGAGCAGATCTTACAAACATCATCGTTGAACTTCGATGGGAATTCAGGTGAAAGTGAGATGTGTGCATTCACTTACTTGAGGATGAACCCACAATTATTCCAGGCAGATAACTGGAGACGGTTTGTAGGTTTTGTGAAGAAAATGAAGGAAGGTAAGGGTG.CTAACAAGTGTCGGGAACAGGTTGAGCGGGAAGCTGAGCATTTTGTGCATATTACCGAGCCTTCGATGCACGAAGCTGCTGTTGCTCTTATGCACTAAAAATTTAGGTTTCACCCATGGTTTCA
>28 
TGCATTGCCTCGTTATGATGATTATGCGCATGAGCAGATCTTACAAGCATCATCGTTGAATTTCGATGGGAAGTCAGGTGAAAGTGAGATGTGTGCATTCACTTACTTGAGGATGAACCCACAATTATTCCAGGCAGATAACTGGAGACGGTTTGTAGCTTTTGTGAAGAAAATGAAGGAAGGTAAGGGTG.CTAACAAGTGTCGGGAGCAGGTTGAGCGGGAAGCTGAGCATTTTGTGCATATTACCGAGCCTTTGATGCAAGAAGCTGCTGTTGCTCTTATGCACTAAAAATTTAGGTTTCACCCATGGTTTCA
>29 
TGCATTGCCTCGTTATGATGATTATGCGCATGAGCAGATCTTACAAGCATCATCGTTGAATTTCGATGGGAATTCAGGTGAAAGTGAGATGTGTGCATTCACTTACTTGAGGATGAACCCACAATTATTCCAGGCAGATAACTGGAGACGGTTTGTAGCTTTTGTGAAGAAAATGAAGGAAGGTAAGGGTG.CTAACAAGTGTCGGGAACAGGTTGAGCGGGAAGCTGAGCATTTTGTGCATATTACCGAGCCTTTGATGCAAGAAGCTG.TGTTGCTCTTATGCGCTAAAAATTTAGGTTTCACCCATGGTTTCA
>30 
TGCATTGCCTCGTTATGATGATTATGCGCATGAGCAGATCTTACAAGCATCATCGTTGAATTTCGATGGGAATTCAGGTGAAAGTGAGATGTGTGCATTCACTTACTTGAGGATGAACCCACAATTATTCCAGGCAGATAACTGGAGACGGTTTGTAGCTTTTGTGAAGAAAATGAAGGAAGGTAAGGGTG.CTAACAAGTGTCGGGAGCAGGTTGAGCGGGAAGCTGAGCATTTTGTGCATATTACCGAGCCTTTGATGCAAGAAGCTGCTGCTACTCTTATGCGCTAAAAATTTAGGTTTCACCCATGGTTTCA
>31 
TGCATTGCCTCGTTATGATGATTGTGCGCATGAGCAGATCTTACAAACATCATCGTTGAATTTCGATGGGAATTCAGGTGAAAGTGAGATGTGTGCATTCACTTACTTGAGGATGAACCCACAATTATTCCAGGCAGATAACTGGAGACGGTTTGTAGCTTTTGTGAAGAAAATGAAGGAAGGTAAGGGTG.CTAACAAGTGTCGGGAGCAGGTTGAGCGGGAAGCTGAGCATTTTGTGCATATTACCGAGCCTTTGATGCAAGAAGCTGCTGTTGCTCTTATGCGCTAAAAATTTAGGTTTCACCCATGGTTTCA
>32 
TGCATTGCCTCGTTATGATGATTGTGCGCATGAGCAGATCTTACAAACATCATCGTTGAATTTCGATGGGAATTCAGGTGAAAGTGAGATGTGTGCATTCACTTACTTGAGGATGAACCCTCAATTATTCCAGGCAGATAACTGGAGACGGTTTGTAGGTTTTGTGAAGAAAATGAAGGAAGGTAAGGGTG.CTAACAAGTGTCGGGAACAGGTTGAGCGGGAAGCTGAGCATTTTGTGCATATTACCGAGCCTTTGATGCAAGAAGCTGCTGTTGCTCTTATGCGCTAAAAATTTAGGTTTCACCCATGGTTTCA
>33 
TGCATTGCCTCGTTATGATGATTGTGCGCATGAGCAGATCTTACAAACATCATCGTTGAATTTCGATGGGAATTCAGGTGAAAGTGAGATGTGTGCATTCACTTACTTGAGGATGAACCCTCAATTATTCCAGGCAGATAACTGGAGACGGTTTGTAGGTTTTGTGAAGAAAATGAAGGAAGGTAAGGGTG.CTAACAAGTGTCGGGAACAGGTTGAGCGGGAAGCTGAGCATTTTGTGCATATTACCGAGCCTTCGATGCAAGAAGCTGCTGTTGCTCTTATGCGCTAAAAATTTAGGTTTCACCCATGGTTTCA
>34 
TGCATTGCCTCGTTATGATGATTATGCGCATGAGCAGATCTTACAAACATCATCGTTGAATTTCGATGGGAAGTCAGGTGAAAGTGAGATGTGTGCATTCACTTACTTGAGGATGAACCCACAATTATTCCAGGCAGATAACTGGAGACGGTTTGTAGGTTTTGTGAAGAAAATGAAGGAAGGTAAGGGTG.CTAACAAGTGTCGGGAACAGGTTGAGCGGGAAGCTGAGCATTTTGTGCATATTACCGAGCCTTTGATGCAAGAAGCTG.TGTTGCTCTTATGCGCTAAAAATTTAGGTTTCACCCATGGTTTCA
>35 
TGCATTGCCTCGTTATGATGATTGTGCGCATGAGCAGATCTTACAAACATCATCGTTGAATTTCGATGGGAATTCAGGTGAAAGTGAGATGTGTGCATTCACTTACTTGAGGATGAACCCACAATTATTCCAGGCAGATAACTGGAGACGGTTTGTAGGTTTTGTGAAGAAAATGAAGGAAGGTAAGGGTG.CTAACAAGTGTCGGGAACAGGTTGAGCGGGAAGCTGAGCATTTTGTGCATATTACCGAGCCTTTGATGCAAGAAGCTGCTGTTGCTCTTATGCACTAAAAATTTAGGTTTCACCCATGGTTTCA
>36 
TGCATTGCCTCGTTATGATGATTATGCGCATGAGCAGATCTTACAAGCATCATCGTTGAATTTCGATGGGAAGTCAGGTGAAAGTGAGATGTGTGCATTCACTTACTTGAGGATGAACCCACAATTATTCCAGGCAGATAACTGGAGACGGTTTGTAGCTTTTGTGAAGAAAATGAAGGAAGGTAAGGGTG.CTAACAAGTGTCGGGAGCAGGTTGAGCGGGAAGCTGAGCATTTTGTGCATATTACCGAGCCTTCGATGCAAGAAGCTGCTGTTGCTCTTATGCGCTAAAAATTTAGGTTTCACCCATGGTTTCA
>37 
TGCATTGCCTCGTTATGATGATTGTGCGCATGAGCAGATCTTACAAACATCATCGTTGAATTTCGATGGGAATTCAGGTGAAAGTGAGATGTGTGCATTCACTTACTTGAGGATGAACCCACAATTATTCCAGGCAGATAACTGGAGACGGTTTGTAGCTTTTGTGAAGAAAATGAAGGAAGGTAAGGGTG.CTAACAAGTGTCGGGAGCAGGTTGAGCGGGAAGCTGAGCATTTTGTGCATATTACCGAGCCTTTGATGCAAGAAGCTG.TGTTGCTCTTATGCGCTAAAAATTTAGGTTTCACCCATGGTTTCA
>38 
TGCATTGCCTCGTTATGATGATTATGCGCATGAGCAGATCTTACAAGCATCATCGTTGAATTTCGATGGGAATTCAGGTGAAAGTGAGATGTGTGCATTCACTTACTTGAGGATGAACCCACAATTATTCCAGGCAGATAACTGGAGACGGTTTGTAGCTTTTGTGAAGAAAATGAAGGAAGGTAAGGGTG.CTAACAAGTGTCGGGAGCAGGTTGAGCGGGAAGCTGAGCATTTTGTGCATATTACCGAGCCTTCGATGCACGAAGCTGCTGTTGCTCTTATGCGCTAAAAATTTAGGTTTCACCCATGGTTTCA
>39 
TGCATTGCCTCGTTATGATGATTGTGCGCATGAGCAGATCTTACAAACATCATCGTTGAATTTCGATGGGAATTCAGGTGAAAGTGAGATGTGTGCATTCACTTACTTGAGGATGAACCCACAATTATTCCAGGCAGATAACTGGAGACGGTTTGTAGGTTTTGTGAAGAAAATGAAGGAAGGTAAGGGTG.CTAACAAGTGTCGGGAACAGGTTGAGCGGGAAGCTGAGCATTTTGTGCATATTACCGAGCCTTCGATGCACGAAGCTGCTGTTGCTCTTATGCGCTAAAAATTTAGGTTTCACCCATGGTTTCA
>40 
TGCATTGCCTCGTTATGATGATTATGCACATGAGCAGATCTTACAAGCATCATCGTTGAATTTCGATGGGAATTCAGGTGAAAGTGAGATGTGTGCATTCACTTACTTGAGGATGAACCCACAATTATTCCAGGCAGATAACTGGAGACGGTTTGTAGGTTTTGTGAAGAAAATGAAGGAAGGTAAGGGTG.CTAACAAGTGTCGGGAACAGGTTGAGCGGGAAGCTGAGCATTTTGTGCATATTACCGAGCCTTTGATGCAAGAAGCTG.TGTTGCTCTTATGCGCTAAAAATTTAGGTTTCACCCATGGTTTCA
>41 
TGCATTGCCTCGTTATGATGATTGTGCGCATGAGCAGATCTTACAAACATCATCGTTGAATTTCGATGGGAATTCAGGTGAAAGTGAGATGTGTGCATTCACTTACTTGAGGATGAACCCACAATTATTCCAGGCAGATAACTGGAGACGGTTTGTAGGTTTTGTGAAGAAAATGAAGGAAGGTAAGGGTGACTAACAAGTGTCGGGAACAGGTTGAGCGGGAAGCTGAGCATTTTGTGCATATTACCGAGCCTTTGATGCAAGAAGCTGCTGTTGCTCTTATGCGCTAAAAATTTAGGTTTCACCCATGGTTTCA
>42 
TGCATTGCCTCGTTATGATGATTGTGCGCATGAGCAGATCTTACAAACATCATCGTTGAATTTCGATGGGAATTCAGGTGAAAGTGAGATGTGTGCATTCACTTACTTGAGGATGAACCCACAATTATTCCAGGCAGATAACTGGAGACGGTTTGTAGGTTTTGTGAAGAAAATGAAGGAAGGTAAGGGTG.CTAACAAGTGTCGGGAACAGGTTGAGCGGGAAGCTGAGCATTTTGTGCATATTACCGAGCCTTTGATGCAAGAAGCTGCTGTTGCTCTCATGCGCTAAAAATTTAGGTTTCACCCATGGTTTCA
>43 
TGCATTGCCTCGTTATGATGATTGTGCGCATGAGCAGATCTTACAAACATCATCGTTGAATTTCGATGGGAATTCAGGTGAAAGTGAGATGTGTGCATTCACTTACTTGAGGATGAACCCACAATTATTCCAGGCAGATAACTGGAGACGGTTTGTAGGTTTTGTGAAGAAAATGAAGGAAGGTAAGGGTG.CTAACAAGTGTCGGGAACAGGTTGAGCGGGAAGCTGAGCATTTTGTGCATATTACCGAGCCTTTGATGCAAGAAGCTGCTGTTGCTCTTATGCGCTAAAAATTTAGGTTTCACCCATGGTTTCA
>44 
TGCATTGCCTCGTTATGATGATTATGCGCATGAGCAGATCTTACAAGCATCATCGTTGAATTTCGATGGGAATTCAGGTGAAAGTGAGATGTGTGCATTCACTTACTTGAGGATGAACCCACAATTATTCCAGGCAGATAACTGGAGACGGTTTGTAGGTTTTGTGAAGAAAATGAAGGAAGGTAAGGGTG.CTAACAAGTGTCGGGAACAGGTTGAGCGGGAAGCTGAGCATTTTGTGCATATTACCGAGCCTTTGATGCAAGAAGCTG.TGTTGCTCTTATGCACTAAAAATTTAGGTTTCACCCATGGTTTCA
>45 
TGCATTGCCTCGTTATGATGATTATGCGCATGAGCAGATCTTACAAGCATCATCGTTGAATTTCGATGGGAAGTCAGGTGAAAGTGAGATGTGTGCATTCACTTACTTGAGGATGAACCCACAATTATTCCAGGCAGATAACTGGAGACGGTTTGTAGCTTTTGTGAAGAAAATGAAGGAAGGTAAGGGTG.CTAACAAGTGTCGGGAGCAGGTTGAGCGGGAAGCTGAGCATTTTGTGCATATTACCGAGCCTTTGATGCAAGAAGCTGCTGTTGCTCTTATGCGCTAAAAATTTAGGTTTCACCCATGGTTTCA
>46 
TGCATTGCCTCGTTATGATGATTGTGCGCATGAGCAGATCTTACAAACATCATCGTTGAATTTCGATGGGAATTCAGGTGAAAGTGAGATGTGTGCATTCACTTACTTGAGGATGAACCCACAATTATTCCAGGCAGATAACTGGAGACGGTTTGTAGGTTTTGTGAAGAAAATGAAGGAAGGTAAGGGTGACTAACAAGTGTCGGGAACAGGTTGAGCGGGAAGCTGAGCATTTTGTGCATATTACCGAGCCTTTGATGCACGAAGCTGCTGTTGCTCTTATGCGCTAAAAATTTAGGTTTCACCCATGGTTTCA
>47 
TGCATTGCCTCGTTATGATGATTGTGCGCATGAGCAGATCTTACAAACATCATCGTTGAATTTCGATGGGAATTCAGGTGAAAGTGAGATGTGTGCATTCACTTACTTGAGGATGAACCCACAATTATTCCAGGCAGATAACTGGAGACGGTTTGTAGGTTTTGTGAAGAAAATGAAGGAAGGTAAGGGTG.CTAACAAGTGTCGGGAACAGGTTGAGCGGGAAGCTGAGCATTTTGTGCATATTACCGAGCCTTTGATGCACGAAGCTGCTGTTGCTCTCATGCGCTAAAAATTTAGGTTTCACCCATGGTTTCA
>48 
TGCATTGCCTCGTTATGATGATTATGCGCATGAGCAGATCTTACAAGCATCATCGTTGAATTTCGATGGGAATTCAGGTGAAAGTGAGATGTGTGCATTCACTTACTTGAGGATGAACCCACAATTATTCCAGGCAGATAACTGGAGACGGTTTGTAGGTTTTGTGAAGAAAATGAAGGAAGGTAAGGGTG.CTAACAAGTGTCGGGAACAGGTTGAGCGGGAAGCTGAGCATTTTGTGCATATTACCGAGCCTTCGATGCAAGAAGCTGCTGTTGCTCTTATGCGCTAAAAATTTAGGTTTCACCCATGGTTTCA
>49 
TGCATTGCCTCGTTATGATGATTATGCGCATGAGCAGATCTTACAAGCATCATCGTTGAATTTCGATGGGAAGTCAGGTGAAAGTGAGATGTGTGCATTCACTTACTTGAGGATGAACCCACAATTATTCCAGGCAGATAACTGGAGACGGTTTGTAGCTTTTGTGAAGAAAATGAAGGAAGGTAAGGGTG.CTAACAAGTGTCGGGAGCAGGTTGAGCGGGAAGCTGAGCATTTTGTGCATATTACCGAGCCTTTGATGCAAGAAGCTG.TGTTGCTCTTATGCACTAAAAATTTAGGTTTCACCCATGGTTTCA
>50 
TGCATTGCCTCGTTATGATGATTGTGCGCATGAGCAGATCTTACAAACATCATCGTTGAATTTCGATGGGAATTCAGGTGAAAGTGAGATGTGTGCATTCACTTACTTGAGGATGAACCCACAATTATTCCAGGCAGATAACTGGAGACGGTTTGTAGGTTTTGTGAAGAAAATGAAGGAAGGTAAGGGTG.CTAACAAGTGTCGGGAACAGGTTGAGCGGGAAGCTGAGCATTTTGTGCATATTACCGAGCCTTCGATGCAAGAAGCTGCTGTTGCTCTCATGCGCTAAAAATTTAGGTTTCACCCATGGTTTCA
>51 
TGCATTGCCTCGTTATGATGATTATGCGCATGAGCAGATCTTACAAGCATCATCGTTGAATTTCGATGGGAATTCAGGTGAAAGTGAGATGTGTGCATTCACTTACTTGAGGATGAACCCACAATTATTCCAGGCAGATAACTGGAGACGGTTTGTAGCTTTTGTGAAGAAAATGAAGGAAGGTAAGGGTG.CTAACAAGTGTCGGGAGCAGGTTGAGCGGGAAGCTGAGCATTTTGTGCATATTACCGAGCCTTTGATGCAAGAAGCTG.TGTTGCTCTTATGCGCTAAAAATTTAGGTTTCACCCATGGTTTCA
