# Supplementary material for: Allele discovery of ten candidate drought-response genes in Austrian oak using a systematically informatics approach based on 454 amplicon sequencing
Source: BMC Res Notes. 2012 Apr 3;5:175. doi: 10.1186/1756-0500-5-175 (PMC3420255; doi:10.1186/1756-0500-5-175)
Supplement: Additional file 1 — Self-contained websites displaying alleles and genotypes [file 1756-0500-5-175-S1.zip › alleles/ERD8_alleles.txt]

>0 
AGAATGACAAATCAGTGAAGGACCTTGTTCTCCTGCTTTTCGAGACTGCCCTCCTCACCTCAGGCTTCAGCCTTGACGAACCCAACACCTTTGGCAACAGGATTCACAGGATGCTGAAACTCGGTTTGAGCATTGATGAGGAAGCAGGTGATGGTGATGCTGAGATGCCTGCATTGGAGGAAGCTGATGCTGATGCTGATGCTGA......GGGCAGCAAGATGGAGGAAGTTGATTAAATTTAGCAATTTAACATATTAGTTTCGGTGGTTATCGTTTATTTTAGTTATATATTCTCTTTAGTTCCCTCCTCTTATGGG.AGGTTCTGAACAATTTTTTGCTATTGCTTTGATGCG
>1 
AGAATGACAAATCAGTGAAGGACCTTGTTCTCCTGCTTTTTGAGACTGCCCTCCTCACCTCAGGCTTCAGCCTTGACGAACCCAACACCTTTGGCAACAGGATTCACAGGATGCTGAAACTCGGTTTGAGCATTGATGAGGAAGCAGGTGATGCTGATGCTGAGATGCCTGCATTGGAGGAAGCTGATGCTGATGCTGATGCTG.......GGGCAGCAAGATGGAGGAAGTTGATTAAATTTAGCAATTTAACATATTAGTTTCGGTGGTTATGGTTTATTTTAGTTATATATTCTCTTTAGTTCCCTCCTCTTATGGG.AGGATCTGAACAATTTTTTGCTATTGCTTTGATGCG
>2 
AGAATGACAAATCAGTGAAGGACCTTGTTCTCCTGCTTTTCGAGACTGCCCTCCTCACCTCAGGCTTCAGCCTTGATGAACCCAACACCTTTGGCAACAGGATTCACAGGATGCTGAAACTCGGTTTGAGCATTGATGAGGAAGCAGGTGATGGTGATGCTGAGATGCCTGCATTGGAGGAAGCTGATGCTGATGCTGATGCTGA......GGGCAGCAAGATGGAGGAAGTTGATTAAATTTAGCAATTTAACATATTAGTTTCGGTGGTTATCGTTTATTTTAGTTATATATTCTCTTTAGTTCCCTCCTCTTATGGG.AGGTTCTGAACAATTTTTTGCTATTGCTTTGATGCG
>3 
AGAATGACAAATCAGTGAAGGACCTTGTTCTCCTGCTTTTCGAGACTGCCCTCCTCACCTCAGGCTTCAGCCTTGACGAACCCAACACCTTTGGCAACAGGATTCACAGGATGCTGAAACTCGGTTTGAGCATTGATGAGGAAGCAGGTGATGGTGATGCTGAGATGCCTGCATTGGAGGAAGCTGATGCTGATGCTGATGCTGA......GGGCAGCAAGATGGAGGAAGTTGATTAAATTTAGCAATTTAACATATTAGTTTCGATGGTTATGGTTTATTTTAGTTATATATTCTCTTTAGTTCCCTCCTCTTATGGG.AGGATCTGAACAATTTTTTGCTATTGCTTTGATGCG
>4 
AGAATGACAAATCAGTGAAGGACCTTGTTCTCCTGCTTTTTGAGACTGCCCTCCTCACCTCAGGCTTCAGCCTTGACGAACCCAACACCTTTGGCAACAGGATTCACAGGATGCTGAAACTCGGTTTGAGCATTGATGAGGAAGCAGGTGATGCTGATGCTGAGATGCCTGCATTGGAGGAAGCTGATGCTGATGCTGA.GCTG.......GGGCAGCAAGATGGAGGAAGTTGATTAAATTTAGCAATTTAACATATTAGTTTCGGTGGTTATGGTTTATTTTAGTTATATATTCTCTTTAGTTCCCTCCTCTTATGGG.AGGATCTGAACAATTTTTTGCTATTGCTTTGATGCG
>5 
AGAATGACAAATCAGTGAAGGACCTTGTTCTCCTGCTTTTCGAGACTGCCCTCCTCACCTCAGGCTTCAGCCTTGACGAACCCAACACCTTTGGCAACAGGATTCACAGGATGCTGAAACTCGGTTTGAGCATTGATGAGGAAGCAGGTGATGGTGATGCTGAGATGCCTGCATTGGAGGAAGCTGATGCTGATGCTGATGCTGAGT....GGGCAGCAAGATGGAGGAAGTTGATTAAATTTAGCAATTTAACATATTAGTTTCGGTGGTTATCGTTTATTTTAGTTATATATTCTCTTTAGTTCCCTCCTCTTATGGG.AGGTTCTGAACAATTTTTTGCTATTGCTTTGATGCG
>6 
AGAATGACAAATCAGTGAAGGACCTTGTTCTCCTGCTTTTCGAGACTGCCCTCCTCACCTCAGGCTTCAGCCTTGACGAACCCAACACCTTTGGCAACAGGATTCACAGGATGCTGAAACTCGGTTTGAGCATTGATGAGGAAGCAGGTGATGGTGATGCTGAGATGCCTGCATTGGAGGAAGCTGATGCTGATGCTGATGCTGA......GGGCAGCAAGATGGAGGAAGTTGATTAAATTTAGCAATTTAACATATTAGTTTCGGTGGTTATGGTTTATTTTAGTTATATATTCTCTTTAGTTCCCTCCTCTTATGGG.AGGATCTGAACAATTTTTTGCTATTGCTTTGATGCG
>7 
AGAATGACAAATCAGTGAAGGACCTTGTTCTCCTGCTTTTCGAGACTGCCCTCCTCACCTCAGGCTTCAGCCTTGACGAACCCAACACCTTTGGCAACAGGATTCACAGGATGCTGAAACTCGGTTTGAGCATTGATGAGGAAGCAGGTGATGGTGATGCTGAGATGCCTGCATTGGAGGAAGCTGATGCTGATGCTGATGCTGA......GGGCAGCAAGATGGAGGAAGTCGATTAAATTTAGCAATTTAACATATTAGTTTCGGTGGTTATCGTTTATTTTAGTTATATATTCTCTTTAGTTCCCTCCTCTTATGGG.AGGTTCTGAACAATTTTTTGCTATTGCTTTGATGCG
>8 
AGAATGACAAATCAGTGAAGGACCTTGTTCTCCTGCTTTTCGAGACTGCCCTCCTCACCTCAGGCTTCAGCCTTGATGAACCCAACACCTTTGGCAACAGGATTCACAGGATGCTGAAACTCGGTTTGAGCATTGATGAGGAAGCAGGTGATGGTGATGCTGAGATGCCTGCATTGGAGGAAGCTGATGCTGATGCTGATGCTGA......GGGCAGCAAGATGGAGGAAGTTGATTAAATTTAGCAATTTAACATATTAGTTTCGGTGGTTATCGTTTTTTTTAGTTATATATTCTCTTTAGTTCCCTCCTCTTATGGG.AGGTTCTGAACAATTTTTTGCTATTGCTTTGATGCG
>9 
AGAATGACAAATCAGTGAAGGACCTTGTTCTCCTGCTTTTCGAGACTGCCCTCCTCACCTCAGGCTTCAGCCTTGACGAACCCAACACCTTTGGCAACAGGATTCACAGGATGCTGAAACTCGGTTTGAGCATTGATGAGGAAGCAGGTGATGGTGATGCTGAGATGCCTGCATTGGAGGAAGCTGATGCTGATGCTGATGCTGA.GCTG.GGGCAGCAAGATGGAGGAAGTTGATTAAATTTAGCAATTTAACATATTAGTTTCGGTGGTTATCGTTTATTTTAGTTATATATTCTCTTTAGTTCCCTCCTCTTATGGG.AGGTTCTGAACAATTTTTTGCTATTGCTTTGATGCG
>10 
AGAATGACAAATCAGTGAAGGACCTTGTTCTCCTGCTTTTCGAGACTGCCCTCCTCACCTCAGGCTTCAGCCTTGACGAACCCAACACCTTTGGCAACAGGATTCACAGGATGCTGAAACTCGGTTTGAGCATTGATGAGGAAGCAGGTGATGGTGATGCTGAGATGCCTGCATTGGAGGAAGCTGATGCTGATGCTGATGCTGATGCTGAGG.CAGCAAGATGGAGGAAGTTGATTAAATTTAGCAATTTAACATATTAGTTTCGGTGGTTATCGTTTATTTTAGTTATATATTCTCTTTAGTTCCCTCCTCTTATGGG.AGGTTCTGAACAATTTTTTGCTATTGCTTTGATGCG
>11 
AGAATGACAAATCAGTGAAGGACCTTGTTCTCCTGCTTTTCGAGACTGCCCTCCTCACCTCAGGCTTCAGCCTTGACGAACCCAACACCTTTGGCAACAGGATTCACAGGATGCTGAAACTCGGTTTGAGCATTGATGAGGAAGCAGGTGATGGTGATGCTGAGATGCCTGCATTGGAGGAAGCTGATGCTGATGCTGATGCTGA......GGGCAGCAAGATGGAGGAAGTTGATTAAATTTAGCAATTTAACATATTAGTTTCGGTGGTTATGGTTTATTTTAGTTATATATTCTCTTTAGTTCCCTCCTCTTATGGG.AGGTTCTGAACAATTTTTTGCTATTGCTTTGATGCG
>12 
AGAATGACAAATCAGTGAAGGACCTTGTTCTCCTGCTTTTTGAGACTGCCCTCCTCACCTCAGGCTTCAGCCTTGACGAACCCAACACCTTTGGCAACAGGATTCACAGGATGCTGAAACTCGGTTTGAGCATTGATGAGGAAGCAGGTGATGCTGATGCTGAGATGCCTGCATTGGAGGAAGCTGATGCTGATGCTGA.GCTG.......GGGCAGCAAGATGGAGGAAGTTGATTAAATTTAGCAATTTAACATATTAGTTTCGGTGGTTATGGTTTATTTTAGTTATATATTCTCTTTAGTTCCCTCCTCTTATGGG.AGGTTCTGAACAATTTTTTGCTATTGCTTTGATGCG
>13 
AGAATGACAAATCAGTGAAGGACCTTGTTCTCCTGCTTTTCGAGACTGCCCTCCTCACCTCAGGCTTCAGCCTTGACGAACCCAACACCTTTGGCAACAGGATTCACAGGATGCTGAAACTCGGTTTGAGCATTGATGAGGAAGCAGGTGATGGTGATGCTGAGATGCCTGCATTGGAGGAAGCTGATGCTGATGCTGATGCTGA......GGGCAGCAAGATGGAGGAAGTTGATTAAATTTAGCAATTTAACATATTAGTTTCGGTGGTTATCGTTTATTTTAGTTATATATTCTCTTTAGTTCCCTCCTCTTATGGGTAGGTTCTGAACAATTTTTTGCTATTGCTTTGATGCG
>14 
AGAATGACAAATCAGTGAAGGACCTTGTTCTCCTGCTTTTTGAGACTGCCCTCCTCACCTCAGGCTTCAGCCTTGACGAACCCAACACCTTTGGCAACAGGATTCACAGGATGCTGAAACTCGGTTTGAGCATTGATGAGGAAGCAGGTGATGCTGATGCTGAGATGCCTGCATTGGAGGAAGCTGATGCTGATGCTGATGCTG.......GGGCAGCAAGATGGAGGAAGTTGATTAAATTTAGCAATTTAACATATTAGTTTCGGTGGTTATGGTTTATTTTAGTTATATATTCTCTTTAGTTCCCTCCTCTTATGGG.AGGTTCTGAACAATTTTTTGCTATTGCTTTGATGCG
>15 
AGAATGACAAATCAGTGAAGGACCTTGTTCTCCTGCTTTTTGAGACTGCCCTCCTCACCTCAGGCTTCAGCCTTGACGAACCCAACACCTTTGGCAACAGGATTCACAGGATGCTGAAACTCGGTTTGAGCATTGATGAGGAAGCAGGTGATGGTGATGCTGAGATGCCTGCATTGGAGGAAGCTGATGCTGATGCTGATGCTGATGCTGAGG.CAGCAAGATGGAGGAAGTTGATTAAATTTAGCAATTTAACATATTAGTTTCGGTGGTTATCGTTTATTTTAGTTATATATTCTCTTTAGTTCCCTCCTCTTATGGG.AGGTTCTGAACAATTTTTTGCTATTGCTTTGATGCG
>16 
AGAATGACAAATCAGTGAAGGACCTTGTTCTCCTGCTTTTCGAGACTGCCCTCCTCACCTCAGGCTTCAGCCTTGATGAACCCAACACCTTTGGCAACAGGATTCACAGGATGCTGAAACTCGGTTTGAGCATTGATGAGGAAGCAGGTGATGGTGATGCTGAGATGCCTGCATTGGAGGAAGCTGATGCTGATGCTGATGCTGA......GGGCAGCAAGATGGAGGAAGTTGATTAAATTTAGCAATTTAACATATTAGTTTCGGTGGTTATGGTTTATTTTAGTTATATATTCTCTTTAGTTCCCTCCTCTTATGGG.AGGTTCTGAACAATTTTTTGCTATTGCTTTGATGCG
>17 
AGAATGACAAATCAGTGAAGGACCTTGTTCTCCTGCTTTTCGAGACTGCCCTCCTCACCTCAGGCTTCAGCCTTGATGAACCCAACACCTTTGGCAACAGGATTCACAGGATGCTGAAACTCGGTTTGAGCATTGATGAGGAAGCAGGTGATGGTGATGCTGAGATGCCTGCATTGGAGGAAGCTGATGCTGATGCTGATGCTGA......GGGCAGCAAGATGGAGGAAGTTGATTAAATTTAGCAATTTAACATATTAGTTTCGGTGGTTATGGTTTATTTTAGTTATATATTCTCTTTAGTTCCCTCCTCTTATGGG.AGGATCTGAACAATTTTTTGCTATTGCTTTGATGCG
>18 
AGAATGACAAATCAGTGAAGGACCTTGTTCTCCTGCTTTTCGAGACTGCCCTCCTCACCTCAGGCTTCAGCCTTGACGAACCCAACACCTTTGGCAACAGGATTCACAGGATGCTGAAACTCGGTTTGAGCATTGATGAGGAAGCAGGTGATGGTGATGCTGAGATGCCTGCATTGGAGGAAGCTGATGCTGATGCTGATGCTGA......GGGCAGCAAGATGGAGGAAGTTGATTAAATTTAGCAATTTAACATATTAGTTTCGGTGATTATCGTTTATTTTAGTTATATATTCTCTTTAGTTCCCTCCTCTTATGGG.AGGTTCTGAACAATTTTTTGCTATTGCTTTGATGCG
>19 
AGAATGACAAATCAGTGAAGGACCTTGTTCTCCTGCTTTTTGAGACTGCCCTCCTCACCTCAGGCTTCAGCCTTGACGAACCCAACACCTTTGGCAACAGGATTCACAGGATGCTGAAACTCGGTTTGAGCATTGATGAGGAAGCAGGTGATGGTGATGCTGAGATGCCTGCATTGGAGGAAGCTGATGCTGATGCTGATGCTGA......GGGCAGCAAGATGGAGGAAGTTGATTAAATTTAGCAATTTAACATATTAGTTTCGGTGGTTATCGTTTATTTTAGTTATATATTCTCTTTAGTTCCCTCCTCTTATGGG.AGGTTCTGAACAATTTTTTGCTATTGCTTTGATGCG
>20 
AGAATGACAAATCAGTGAAGGACCTTGTTCTCCTGCTTTTCGAGACTGCCCTCCTCACCTCAGGCTTCAGCCTTGACGAACCCAATACCTTTGGCAACAGGATTCACAGGATGCTGAAACTCGGTTTGAGCATTGATGAGGAAGCAGGTGATGGTGATGCTGAGATGCCTGCATTGGAGGAAGCTGATGCTGATGCTGATGCTGA......GGGCAGCAAGATGGAGGAAGTTGATTAAATTTAGCAATTTAACATATTAGTTTCGGTGGTTATCGTTTATTTTAGTTATATATTCTCTTTAGTTCCCTCCTCTTATGGG.AGGTTCTGAACAATTTTTTGCTATTGCTTTGATGCG
>21 
AGAATGACAAATCAGTGAAGGACCTTGTTCTCCTGCTTTTTGAGACTGCCCTCCTCACCTCAGGCTTCAGCCTTGACGAACCCAACACCTTTGGCAACAGGATTCACAGGATGCTGAAACTCGGTTTGAGCATTGATGAGGAAGCAGGTGATGCTGATGCTGAGATGCCTGCATTGGAGGAAGCTGATGCTGATGCTGATGCTGA......GGGCAGCAAGATGGAGGAAGTTGATTAAATTTAGCAATTTAACATATTAGTTTCGGTGGTTATGGTTTATTTTAGTTATATATTCTCTTTAGTTCCCTCCTCTTATGGG.AGGATCTGAACAATTTTTTGCTATTGCTTTGATGCG
>22 
AGAATGACAAATCAGTGAAGGACCTTGTTCTCCTGCTTTTCGAGACTGCCCTCCTCACCTCAGGCTTCAGCCTTGACGAACCCAACACCTTTGGCAACAGGATTCACAGGATGCTGAAACTCGGTTTGAGCATTGATGAGGAAGCAGGTGATGGTGATGCTGAGATGCCTGCATTGGAGGAAGCTGATGCTGATGCTGATGCTGA......GGGCAGCAAGATGGAGGAAGTTGATTAAATTTAGCAATTTAACATATTAGTTTCGGTGATTATGGTTTATTTTAGTTATATATTCTCTTTAGTTCCCTCCTCTTATGGG.AGGATCTGAACAATTTTTTGCTATTGCTTTGATGCG
>23 
AGAATGACAAATCAGTGAAGGACCTTGTTCTCCTGCTTTTCGAGACTGCCCTCCTCACCTCAGGCTTCAGCCTTGACGAACCCAACACCTTTGGCAACAGGATTCACAGGATGCTGAAACTCGGTTTGAGCATTGATGAGGAAGCAGGTGATGCTGATGCTGAGATGCCTGCATTGGAGGAAGCTGATGCTGATGCTGATGCTGA......GGGCAGCAAGATGGAGGAAGTTGATTAAATTTAGCAATTTAACATATTAGTTTCGGTGGTTATCGTTTATTTTAGTTATATATTCTCTTTAGTTCCCTCCTCTTATGGG.AGGTTCTGAACAATTTTTTGCTATTGCTTTGATGCG
>24 
AGAATGACAAATCAGTGAAGGACCTTGTTCTCCTGCTTTTCGAGACTGCCCTCCTCACCTCAGGCTTCAGCCTTGACGAACCCAACACCTTTGGCAACAGGATTCACAGGATGCTGAAACTCGGTTTGAGCATTGATGAGGAAGCAGGTGATGGTGATGCTGAGATGCCTGCATTGGAGGAAGCTGATGCTGATGCTGATGCTGA......GGGCAGCAAGATGGAGGAAGTTGATTAAATTTAGCAATTTAA....TT..TTTCGGTGGTTATGGTTTATTTTAGTTATATATTCTCTTTAGTTCCCTCCTCTTATGGG.AGGTTCTGAACAATTTTTTGCTATTGCTTTGATGCG
>25 
AGAATGACAAATCAGTGAAGGACCTTGTTCTCCTGCTTTTCGAGACTGCCCTCCTCACCTCAGGCTTCAGCCTTGACGAACCCAACACCTTTGGCAACAGGATTCACAGGATGCTGAAACTCGGTTTGAGCATTGATGAGGAAGCAGGTGATGGTGATGCTGAGATGCCTGCATTGGAGGAAGCTGATGCTGATGCTGATGCTGA......GGGCAGCAAGATGGAGGAAGTTGATTAAATTTAGCAATTTAACATATTAGTTTCGGTGGTTATCGTTTATTTTAGTTATATATTCTCTTTAGTTCCCTCCTCTTATGGG.AGGATCTGAACAATTTTTTGCTATTGCTTTGATGCG
>26 
AGAATGACAAATCAGTGAAGGACCTTGTTCTCCTGCTTTTTGAGACTGCCCTCCTCACCTCAGGCTTCAGCCTTGACGAACCCAACACCTTTGGCAACAGGATTCACAGGATGCTGAAACTCGGTTTGAGCATTGATGAGGAAGCAGGTGATGCTGATGCTGAGATGCCTGCATTGGAGGAAGCTGATGCTGATGCTGATGCTGA......GGGCAGCAAGATGGAGGAAGTTGATTAAATTTAGCAATTTAACATATTAGTTTCGGTGGTTATGGTTTATTTTAGTTATATATTCTCTTTAGTTCCCTCCTCTTATGGG.AGGTTCTGAACAATTTTTTGCTATTGCTTTGATGCG
