# Supplementary material for: Allele discovery of ten candidate drought-response genes in Austrian oak using a systematically informatics approach based on 454 amplicon sequencing
Source: BMC Res Notes. 2012 Apr 3;5:175. doi: 10.1186/1756-0500-5-175 (PMC3420255; doi:10.1186/1756-0500-5-175)
Supplement: Additional file 1 — Self-contained websites displaying alleles and genotypes [file 1756-0500-5-175-S1.zip › alleles/LEA14_alleles.txt]

>0 
TGTGCAGATGGGGACATAGACTATGAGTTGGATTTGGGTATAACTATTGACCTTCCCATCATTGGAAACTTTTACCATTCCCCTTTCTACCAAGGGAGAGGTCAAGCTACCTACCCTCTCTGACATGTTTTAACTTTAAGTTTCAATGGTTGTGCTT....TTG.G...AATATCATACACACTCTTAAATACTGTTTTTGTTTTAGTATCTTTTTGTTCGATGATGAATAACAACTACTTCTTGTATCCTATTCCTATCTTCAATTTTTGTTGCA
>1 
TGTGCAGATGGGGACATAGACTATGAGTTGGATTTGGGTATCACTATTGACCTTCCCATCATTGGAAACTTTTACCATTCCCCTTTCTACCAAGGGAGAGGTCAAGCTACCTACCCTCTCTGACATGTTTTAACTTTAAGTTTCAATGGTTGTGCTT....TTG.G...AATATCATACACACTCTTAAATACTGTTTTTGTTTTAGTATCTTTTTGTTGGATGATGAATAACAACTACTTCTTGTATCCTATTCCTATCTTCAATTTTTGTTGCA
>2 
TGTGCAGATGGGGACATAGACTATGAGTTGGATTTGGGTATCACTATTGACCTTCCGATCATTGGAAACTTTTACCATTCCCCTTTCTACCAAGGGAGAGGTCAAGCTACCTACCCTCTCTGACATGTTTTAACTTTAAGTTTCAATGGTTGTGCTT....TTG.G...AATATCATACACACTCTTAAATACTGTTTTTGTTTTAGTATCTTTTTGTTGGATGATGAATAACAACTACTTCTTGTATCCTATTCCTATCTTCAATTTTTGTTGCA
>3 
TGTGCAGATGGGGACATAGACTATGAGTTGGATTTGGGTATCACTATTGACCTTCCCATCATTGGAAACTTTTACCATTCCCCTTTCTACCAAGGGAGAGGTCAAGCTACCTACCCTCTCTGACATGTTTTAACTTTAAGTTTCAATGGTTGTGCTTGTGCTTG.G...AATATCATACACACTCTTAAATACTGTTTTTGTTTTAGTATCTTTTTGTTGGATGATGAATAACAACTACTTCTTGTATCCTATTCCTATCTTCAATTTTTGTTGCA
>4 
TGTGCAGATGGGGACATAGACTATGAGTTGGATTTGGGTATCACTATTGACCTTCCCATCATTGGAAACTTTTACCATTCCCCTTTCTACCAAGGGAGAGGTCAAGCTACCTACCCTCTCTGACATGTTTTAACTTTAAGTTTCAATGGTTGTGCTTGTGCTTGTG.G.AA.ATCATACACACTCTTAAATACTGTTTTTGTTTTAGTATCTTTTTGTTGGATGATGAATAACAACTACTTCTTGTATCCTATTCCTATCTTCAATTTTTGTTGCA
>5 
TGTGCAGATGGGGACATAGACTATGAGTTGGATTTGGGTATCACTATTGACCTTCCCATCATTGGAAACTTTTACCATTCCCCTTTCTACCAAGGGAGAGGTCAAGCTACCTACCCTCTCTGACATGTTTTAACTTCAAGTTTCAATGGTTGTGCTTGTGCTTGTG.G.AATATCATACACACTCTTAAATACTGTTTTTGTTTTAGTATCTTTTTGTTGGATGATGAATAACAACTACTTCTTGTATCCTATTCCTATCTTCAATTTTTGTTGCA
>6 
TGTGCAGATGGGGACATAGACTATGAGTTGGATTTGGGTATCACTATTGACCTTCCCATCATTGGAAACTTTTACCATTCCCCTTTCTACCAAGGGAGAGGTCAAGCTACCTACCCTCTCTGACATGTTTTAACTTTAAGTTTCAATGGTTGTGCTTGTGCTTGTGCGTAATATCATACACACTCTTAAATACTGTTTTTGTTTTAGTATCTTTTTGTTGGATGATGAATAACAACTACTTCTTGTATCCTATTCCTATCTTCAATTTTTGTTGCA
>7 
TGTGCAGATGGGGACATAGACTATGAGTTGGATTTGGGTATAACTATTGACCTTCCCATCATTGGAAACTTTTACCATTCCCCTTTCTACCAAGGGAGAGGTCAAGCTACCTACCCTCTCTGACATGTTTTAACTTTAAGTTTCAATGGTTGTGCTTGTGCTTGTG.G.AATATCATACACACTCTTAAATACTGTTTTTGTTTTAGTATCTTTTTGTTGGATGATGAATAACAACTACTTCTTGTATCCTATTCCTATCTTCAATTTTTGTTGCA
>8 
TGTGCAGATGGGGACATAGACTATGAGTTGGATTTGGGTATAACTATTGACCTTCCCATCATTGGAAACTTTTACCATTCCCCTTTCTACCAAGGGAGAGGTCAAGCTACCTACCCTCTCTGACATGTTTTAACTTTAAGTTTCAATGGTTGTGCTTGAA.T.G.G.G.AA.ATCATACACACTCTTAAATACTGTTTTTGTTTTAGTATCTTTTTGTTCGATGATGAATAACAACTACTTCTTGTATCCTATTCCTATCTTCAATTTTTGTTGCA
>9 
TGTGCAGATGGGGACATAGACTATGAGTTGGATTTGGGTATCACTATTGACCTTCCGATCATTGGAAACTTTTACCATTCCCCTTTCTACCAAGGGAGAGGTCAAGCTACCTACCCTCTCTGACATGTTTTAACTTTAAGTTTCAATGGTTGTGCTTGTGCTTGTG.G.AATATCATACACACTCTTAAATACTGTTTTTGTTTTAGTATCTTTTTGTTCGATGATGAATAACAACTACTTCTTGTATCCTATTCCTATCTTCAATTTTTGTTGCA
>10 
TGTGCAGATGGGGACATAGACTATGAGTTGGATTTGGGTATAACTATTGACCTTCCCATCATTGGAAACTTTTACCATTCCCCTTTCTACCAAGGGAGAGGTCAAGCTACCTACCCTCTCTGACATGTTTTAACTTTAAGTTTCAATGGTTGTGCTTGTGCTTG.G...AATATCATATACACTCTTAAATACTGTTTTTGTTTTAGTATCTTTTTGTTGGATGATGAATAACAACTACTTCTTGTATCCTATTCCTATCTTCAATTTTTGTTGCA
>11 
TGTGCAGATGGGGACATAGACTATGAGTTGGATTTGGGTATCACTATTGACCTTCCCATCATTGGAAACTTTTACCATTCCCCTTTCTACCAAGGGAGAGGTCAAGCTACCTACCCTCTCTGACATGTTTTAACTTTAAGTTTCAATGGTTGTGCTT....TTG.G...AATATCATACACACTCTTAAATACTGTTTTTGTTTTAGTATCTTTTTGTTCGATGATGAATAACAACTACTTCTTGTATCCTATTCCTATCTTCAATTTTTGTTGCA
>12 
TGTGCAGATGGGGACATAGACTATGAGTTGGATTTGGGTATCACTATTGACCTTCCGATCATTGGAAACTTTTACCATTCCCCTTTCTACCAAGGGAGAGGTCAAGCTACCTACCCTCTCTGACATGTTTTAACTTTAAGTTTCAATGGTTGTGCTTGT..TTG.G...AATATCATACACACTCTTAAATACTGTTTTTGTTTTAGTATCTTTTTGTTCGATGATGAATAACAACTACTTCTTGTATCCTATTCCTATCTTCAATTTTTGTTGCA
>13 
TGTGCAGATGGGGACATAGACTATGAGTTGGATTTGGGTATCACTATTGACCTTCCGATCATTGGAAACTTTTACCATTCCCCTTTCTACCAAGGGAGAGGTCAAGCTACCTACCCTCTCTGACATGTTTTAACTTTAAGTTTCAATGGTTGTGCTT....TTG.G...AATATCATACACACTCTTAAATACTGTTTTTGTTTTAGTATCTTTTTGTTCGATGATGAATAACAACTACTTCTTGTATCCTATTCCTATCTTCAATTTTTGTTGCA
>14 
TGTGCAGATGGGGACATAGACTATGAGTTGGATTTGGGTATCACTATTGACCTTCCGATCATTGGAAACTTTTACCATTCCCCTTTCTACCAAGGGAGAGGTCAAGCTACCTACCCTCTCTGACATGTTTTAACTTTAAGTTTCAATGGTTGTGCTTGAA.T.G.G.G.AA.ATCACACACACTCTTAAATACTGTTTTTGTTTTAGTATCTTTTTGTTCGATGATGAATAACAACTACTTCTTGTATCCTATTCCTATCTTCAATTTTTGTTGCA
>15 
TGTGCAGATGGGGACATAGACTATGAGTTGGATTTGGGTATAACTATTGACCTTCCCATCATTGGAAACTTTTACCATTCCCCTTTCTACCAAGGGAGAGGTCAAGCTACCTACCCTCTCTGACATGTTTTAACTTTAAGTTTCAATGGTTGTGCTTGTGCTTG.G...AATATCATACACACTCTTAAATACTGTTTTTGTTTTAGTATCTTTTTGTTCGATGATGAATAACAACTACTTCTTGTATCCTATTCCTATCTTCAATTTTTGTTGCA
>16 
TGTGCAGATGGGGACATAGACTATGAGTTGGATTTGGGTATCACTATTGACCTTCCGATCATTGGAAACTTTTACCATTCCCCTTTCTACCAAGGGAGAGGTCAAGCTACCTACCCTCTCTGACATGTTTTAACTTTAAGTTTCAATGGTTGTGCTTGTGCTTG.G...AATATCATACACACTCTTAAATACTGTTTTTGTTTTAGTATCTTTTTGTTGGATGATGAATAACAACTACTTCTTGTATCCTATTCCTATCTTCAATTTTTGTTGCA
>17 
TGTGCAGATGGGGACATAGACTATGAGTTGGATTTGGGTATCACTATTGACCTTCCGATCATTGGAAACTTTTACCATTCCCCTTTCTACCAAGGGAGAGGTCAAGCTACCTACCCTCTCTGACATGTTTTAACTTTAAGTTTCAATGGTTGTGCTTG..CTTG.G...AATATCATACACACTCTTAAATACTGTTTTTGTTTTAGTATCTTTTTGTTCGATGATGAATAACAACTACTTCTTGTATCCTATTCCTATCTTCAATTTTTGTTGCA
>18 
TGTGCAGATGGGGACATAGACTATGAGTTGGATTTGGGTATCACTATTGACCTTCCGATCATTGGAAACTTTTACCATTCCCCTTTCTACCAAGGGAGAGGTCAAGCTACCTACCCTCTCTGATATGTTTTAACTTTAAGTTTCAATGGTTGTGCTTGTGCTTGTG.G.AATATCATACACACTCTTAAATACTGTTTTTGTTTTAGTATCTTTTTGTTCGATGATGAATAACAACTACTTCTTGTATCCTATTCCTATCTTCAATTTTTGTTGCA
>19 
TGTGCAGATGGGGACATAGACTATGAGTTGGATTTGGGTATAACTATTGACCTTCCCATCATTGGAAACTTTTACCATTCCCCTTTCTACCAAGGGAGAGGTCAAGCTACCTACCCTCTCTGACATGTTTTAACTTTAAGTTTCAATGGTTGTGCTTGTGCTTG.G...AATATCATACACACTCTTAAATACTGTTTTTGTTTTAGTATCTTTTTGTTGGATGATGAATAACAACTACTTCTTGTATCCTATTCCTATCTTCAATTTTTGTTGCA
>20 
TGTGCAGATGGGGACATAGACTATGAGTTGGATTTGGGTATCACTATTGACCTTCCCATCATTGGAAACTTTTACCATTCCCCTTTCTACCAAGGGAGAGGTCAAGCTACCTACCCTCTCTGACATGTTTTAACTTTAAGTTTCAATGGTTGTGCTTGTGCTTG.G.G.AATATCATACACACTCTTAAATACTGTTTTTGTTTTAGTATCTTTTTGTTCGATGATGAATAACAACTACTTCTTGTATCCTATTCCTATCTTCAATTTTTGTTGCA
>21 
TGTGCAGATGGGGACATAGACTATGAGTTGGATTTGGGTATCACTATTGACCTTCCCATCATTGGAAACTTTTACCATTCCCCTTTCTACCAAGGGAGAGGTCAAGCTACCTACCCTCTCTGACATGTTTTAACTTTAAGTTTCAATGGTTGTGCTTGTGCTTGTG.G.AATATCATACACACTCTTAAATACTGTTTTTGTTTTAGTATCTTTTTGTTGGATGATGAATAACAACTACTTCTTGTATCCTATTCCTATCTTCAATTTTTGTTGCA
>22 
TGTGCAGATGGGGACATAGACTATGAGTTGGATTTGGGTATCACTATTGACCTTCCGATCATTGGAAACTTTTACCATTCCCCTTTCTACCAAGGGAGAGGTCAAGCTACCTACCCTCTCTGACATGTTTTAACTTTAAGTTTCAATGGTTGTGCTTGAGCTTG.G...AATATCATACACACTCTTAAATACTGTTTTTGTTTTAGTATCTTTTTGTTCGATGATGAATAACAACTACTTCTTGTATCCTATTCCTATCTTCAATTTTTGTTGCA
>23 
TGTGCAGATGGGGACATAGACTATGAGTTGGATTTGGGTATCACTATTGACCTTCCCATCATTGGAAACTTTTACCATTCCCCTTTCTACCAAGGGAGAGGTCAAGCTACCTACCCTCTCTGACATGTTTTAACTTGAAGTTTCAATGGTTGTGCTTGTGCTTG.G...AATATCATACACACTCTTAAATACTGTTTTTGTTTTAGTATCTTTTTGTTCGATGATGAATAACAACTACTTCTTGTATCCTATTCCTATCTTCAATTTTTGTTGCA
>24 
TGTGCAGATGGGGACATAGACTATGAGTTGGATTTGGGTATCACTATTGACCTTCCCATCATTGGAAACTTTTACCATTCCCCTTTCTACCAAGGGAGAGGTCAAGCTACCTACCCTCTCTGACATGTTTTAACTTTAAGTTTCAATGGTTGTGCTTGT..TTG.G...AATATCACACACACTCTTAAATACTGTTTTTGTTTTAGTATCTTTTTGTTCGATGATGAATAACAACTACTTCTTGTATCCTATTCCTATCTTCAATTTTTGTTGCA
>25 
TGTGCAGATGGGGACATAGACTATGAGTTGGATTTGGGTATCACTATTGACCTTCCGATCATTGGAAACTTTTACCATTCCCCTTTCTACCAAGGGAGAGGTCAAGCTACCTACCCTCTCTGACATGTTTTAACTTTAAGTTTCAATGGTTGTGCTTG.G.........AATATCATACACACTCTTAAATACTGTTTTTGTTTTAGTATCTTTTTGTTCGATGATGAATAACAACTACTTCTTGTATCCTATTCCTATCTTCAATTTTTGTTGCA
>26 
TGTGCAGATGGGGACATAGACTATGAGTTGGATTTGGGTATCACTATTGACCTTCCCATCATTGGAAACTTTTACCATTCCCCTTTCTACCAAGGGAGAGGTCAAGCTACCTACCCTCTCTGACATGTTTTAACTTTAAGTTTCAATGGTTGTGCTTGTGCTTG.G.G.AATATCATACACACTCTTAAATACTGTTTTTGTTTTAGTATCTTTTTGTTGGATGATGAATAACAACTACTTCTTGTATCCTATTCCTATCTTCAATTTTTGTTGCA
>27 
TGTGCAGATGGGGACATAGACTATGAGTTGGATTTGGGTATCACTATTGACCTTCCCATCATTGGAAACTTTTACCATTCCCCTTTCTACCAAGGGTGAGGTCAAGCTACCTACCCTCTCTGACATGTTTTAACTTTCAGTTTCAATGGTTGTGCTTGTGCTTGTG.G.AATATCATACACACTCTTAAATACTGTTTTTGTTTTAGTATCTTTTTGTTGGATGATGAATAACAACTACTACTTGTATCCTATTCCTATCTTCAATTTTTGTTGCA
>28 
TGTGCAGATGGGGACATAGACTATGAGTTGGATTTGGGTATCACTATTGACCTTCCGATCATTGGAAACTTTTACCATTCCCCTTTCTACCAAGGGAGAGGTCAAGCTACCTACCCTCTCTGACATGTTTTAACTTTAAGTTTCAATGGTTGTGCTTGTGCTTG.G...AATATCATACACACTCTTAAATACTGTTTTTGTTTTAGTATCTTTTTGTTCGATGATGAATAACAACTACTTCTTGTATCCTATTCCTATCTTCAATTTTTGTTGCA
>29 
TGTGCAGATGGGGACATAGACTATGAGTTGGATTTGGGTATCACTATTGACCTTCCCATCATTGGAAACTTTTACCATTCCCCTTTCTACCAAGGGAGAGGTCAAGCTACCTACCCTCTCTGACATGTTTTAACTTTAAGTTTCAATGGTTGTGCTTGTGCTTGTG.G.AATATCATACACACTCTTAAATACTGTTTTTGTTTTAGTAGCTTTTTGTTGGATTATGAATAACAACTACTTCTTGTATCCTATTCCTATCTTCAATTTTTGTTGCA
>30 
TGTGCAGATGGGGACATAGACTATGAGTTGGATTTGGGTATCACTATTGACCTTCCGATCATTGGAAACTTTTACCATTCCCCTTTCTACCAAGGGAGAGGTCAAGCTACCTACCCTCTCTGACATGTTTTAACTTTAAGTTTCAATGGTTGTGCTTGAA.T.G.G.G.AA.ATCATACACACTCTTAAATACTGTTTTTGTTTTAGTATCTTTTTGTTCGATGATGAATAACAACTACTTCTTGTATCCTATTCCTATCTTCAATTTTTGTTGCA
>31 
TGTGCAGATGGGGACATAGACTATGAGTTGGATTTGGGCATCACTATTGACCTTCCGATCATTGGAAACTTTTACCATTCCCCTTTCTACCAAGGGAGAGGTCAAGCTACCTACCCTCTCTGACATGTTTTAACTTTAAGTTTCAATGGTTGTGCTTGT..TTG.G...AATATCATACACACTCTTAAATACTGTTTTTGTTTTAGTATCTTTTTGTTCGATGATGAATAACAACTACTTCTTGTATCCTATTCCTATCTTCAATTTTTGTTGCA
>32 
TGTGCAGATGGGGACATAGACTATGAGTTGGATTTGGGTATCACTATTGACCTTCCCATCATTGGAAACTTTTACCATTCCCCTTTCTACCAAGGGAGAGGTCAAGCTACCTACCCTCTCTGACATGTTTTAACTTTAAGTTTCAATGGTTGTGCTTGTGCTTGTG.G.AATATCATACACACTCTTAAATACTGTTTTTGTTTTAGTATCTTTTTGTTCGATGATGAATAACAACTACTTCTTGTATCCTATTCCTATCTTCAATTTTTGTTGCA
>33 
TGTGCAGATGGGGACATAGACTATGAGTTGGATTTGGGTATCACTATTGACCTTCCGATCATTGGAAACTTTTACCATTCCCCTTTCTACCAAGGGAGAGGTCAAGCTACCTACCCTCTCTGACATGTTTTAACTTTAAGTTTCAATGGTTGTGCTTGTGCTTGTG.G.AATATCATACACACTCTTAAATACTGTTTTTGTTTTAGTATCTTTTTGTTGGATGATGAATAACAACTACTTCTTGTATCCTATTCCTATCTTCAATTTTTGTTGCA
>34 
TGTGCAGATGGGGACATAGACTATGAGTTGGATTTGGGTATCACTATTGACCTTCCCATCATTGGAAACTTTTACCATTCCCCTTTCTACCAAGGGAGAGGTCAAGCTACCTACCCTCTCTGACATGTTTTAACTTGAAGTTTCAATGGTTGTGCTT....TTG.G...AATATCATACACACTCTTAAATACTGTTTTTGTTTTAGTATCTTTTTGTTCGATGATGAATAACAACTACTTCTTGTATCCTATTCCTATCTTCAATTTTTGTTGCA
>35 
TGTGCAGATGGGGACATAGACTATGAGTTGGATTTGGGCATCACTATTGACCTTCCGATCATTGGAAACTTTTACCATTCCCCTTTCTACCAAGGGAGAGGTCAAGCTACCTACCCTCTCTGACATGTTTTAACTTTAAGTTTCAATGGTTGTGCTT....TTG.G...AATATCATACACACTCTTAAATACTGTTTTTGTTTTAGTATCTTTTTGTTCGATGATGAATAACAACTACTTCTTGTATCCTATTCCTATCTTCAATTTTTGTTGCA
>36 
TGTGCAGATGGGGACATAGACTATGAGTTGGATTTGGGTATCACTATTGACCTTCCGATCATTGGAAACTTTTACCATTCCCCTTTCTACCAAGGGAGAGGTCAAGCTACCTACCCTCTCTGATATGTTTTAACTTTAAGTTTCAATGGTTGTGCTTG..CTTG.G...AATATCATACACACTCTTAAATACTGTTTTTGTTTTAGTATCTTTTTGTTCGATGATGAATAACAACTACTTCTTGTATCCTATTCCTATCTTCAATTTTTGTTGCA
>37 
TGTGCAGATGGGGACATAGACTATGAGTTGGATTTGGGTATAACTATTGACCTTCCCATCATTGGAAA.TTTTACCATTCCCCTTTCTACCAAGGGAGAGGTCAAGCTACCTACCCTCTCTGACATGTTTTAACTTTAAGTTTCAATGGTTGTGCTTGTGCTTG.G...AATATCATACACACTCTTAAATACTGTTTTTGTTTTAGTATCTTTTTGTTGGATGATGAATAACAACTACTTCTTGTATCCTATTCCTATCTTCAATTTTTGTTGCA
>38 
TGTGCAGATGGGGACATAGACTATGAGTTGGATTTGGGTATAACTATTGACCTTCCCATCATTGGAAACTTTTACCATTCCCCTTTCTACCAAGGGAGAGGTCAAGCTACCTACCCTCTCTGACATGTTTTAACTTTAAGTTTCAATGGTTGTGCTTGTGCTTG.G...AATATCATACACTCTCTTAAATACTGTTTTTGTTTTAGTATCTTTTTGTTGGATGATGAATAACAACTACTTCTTGTATCCTATTCCTATCTTCAATTTTTGTTGCA
>39 
TGTGCAGATGGGGACATAGACTATGAGTTGGATTTGGGTATAACTATTGACCTTCCCATCATTGGAAACTTTTACCATTCCCCTTTCTACCAAGGGAGAGGTCAAGCTACCTACCCTCTCTGACATGTTTTAACTTTAAGTTTCAATGGTTGTGCTTGTGCTTGTG.G.AATATCCTACACACTCTTAAATACTGTTTTTGTTTTAGTATCTTTTTGTTGGATGATGAATAACAACTACTTCTTGTATCCTATTCCTATCTTCAATTTTTGTTGCA
>40 
TGTGCAGATGGGGACATAGACTATGAGTTGGATTTGGGTATAACTATTGACCTTCCCATCATTGGAAACTTTTACCATTCCCCTTTCTACCAAGGGAGAGGTCAAGCTACCTACCCTCTCTGACATGTTTTAACTTTAAGTTTCAATGGTTGTGCTTGTGCTTG.G...AATATCCTACACACTCTTAAATACTGTTTTTGTTTTAGTATCTTTTTGTTGGATGATGAATAACAACTACTTCTTGTATCCTATTCCTATCTTCAATTTTTGTTGCA
>41 
TGTGCAGATGGGGACATAGACTATGAGTTGGATTTGGGTATCACTATTGACCTTCCGATCATTGGAAACTTTTACCATTCCCCTTTCTACCAAGGGAGAGGTCAAGCTACCTACTCTCTCTGACATGTTTTAACTTTAAGTTTCAATGGTTGTGCTT....TTG.G...AATATCATACACACTCTTAAATACTGTTTTTGTTTTAGTATCTTTTTGTTCGATGATGAATAACAACTACTTCTTGTATCCTATTCCTATCTTCAATTTTTGTTGCA
>42 
TGTGCAGATGGGGACATAGACTATGAGTTGGATTTGGGTATCACTATTGACCTTCCCATCATTGGAAACTTTTACCATTCCCCTTTCTACCAAGGGAGAGGTCAAGCTACCTACCCTCTCTGACATGTTTTAACTTTAAGTTTCAATGGTTGTGCTTGAA.T.G.G.G.AA.ATCATACACACTCTTAAATACTGTTTTTGTTTTAGTATCTTTTTGTTCGATGATGAATAACAACTACTTCTTGTATCCTATTCCTATCTTCAATTTTTGTTGCA
>43 
TGTGCAGATGGGGACATAGACTATGAGTTGGATTTGGGTATCACTATTGACCTTCCGATCATTGGAAACTTTTACCATTCCCCTTTCTACCAAGGGAGAGGTCAAGCTACCTACCCTCTCTGACATGTTTTAACTTTAAGTTTCAATGGTTGTGCTTGTGCTTG.G...AATATCATACACACTCTTAAATACTGTTTTTGTTTTAGTATCTTTTTGTTCGATGATGAATAACAACTACTTCTTGCATCCTATTCCTATCTTCAATTTTTGTTGCA
>44 
TGTGCAGATGGGGACATAGACTATGAGTTGGATTTGGGTATCACTATTGACCTTCCCATCATTGGAAACTTTTACCATTCCCCTTTCTACCAAGGGAGAGGTCAAGCTACCTACCCTCTCTGACATGTTTTAACTTTAAGTTTCAATGGTTGTGCTTGTGCTTG.G...AATATCATACACACTCTTAAATACTGTTTTTGTTTTAGTATCTTTTTGTTCGATGATGAATAACAACTACTTCTTGTATCCTATTCCTATCTTCAATTTTTGTTGCA
>45 
TGTGCAGATGGGGACATAGACTATGAGTTGGATTTGGGTATCACTATTGACCTTCCGATCATTGGAAACTTTTACCATTCCCCTTTCTACCAAGGGAGAGGTCAAGCTACCTACTCTCTCTGACATGTTTTAACTTTAAGTTTCAATGGTTGTGCTTGTGCTTGTG.G.AATATCATACACACTCTTAAATACTGTTTTTGTTTTAGTATCTTTTTGTTCGATGATGAATAACAACTACTTCTTGTATCCTATTCCTATCTTCAATTTTTGTTGCA
>46 
TGTGCAGATGGGGACATAGACTATGAGTTGGATTTGGGTATCACTATTGACCTTCCCATCATTGGAAACTTTTACCATTCCCCTTTCTACCAAGGGAGAGGTCAAGCTACCTACCCTCTCTGACATGTTTTAACTTTAAGTTTCAATGGTTGTGCTTGTGCTTGTG.G.AATATCATACACACTCTTAAATACTGTTTTTGTTTTAGTATCTTTTTGTTGGATGATGAATAACAACTACTT.TT.TATCCTATTCCTATCTTCAATTTTTGTTGCA
>47 
TGTGCAGATGGGGACATAGACTATGAGTTGGATTTGGGTATCACTATTGACCTTCCCATCATTGGAAACTTTTACCATTCCCCTTTCTACCAAGGGAGAGGTCAAGCTACCTACCCTCTCTGACATGTTTTAACTTTAAGTTTCAATGGTTGTGCTTGTGCTTGTG.G.AATATCATACACA.TCTTAAATACTGTTTTTGTTTTAGTATCTTTTTGTTGGATGATGAATAACAACTACTTCTTGTATCCTATTCCTATCTTCAATTTTTGTTGCA
>48 
TGTGCAGATGGGGACATAGACTATGAGTTGGATTTGGGTATAACTATTGACCTTCCCATCATTGGAAACTTTTACCATTCCCCTTTCTACCAAGGGAGAGGTCAAGCTACCTACCCTCTCTGACATGTTTTAACTTTAAGTTTCAATGGTTGTGCTTGT..TTG.G...AATATCATACACACTCTTAAATACTGTTTTTGTTTTAGTATCTTTTTGTTCGATGATGAATAACAACTACTTCTTGTATCCTATTCCTATCTTCAATTTTTGTTGCA
