# Supplementary material for: Allele discovery of ten candidate drought-response genes in Austrian oak using a systematically informatics approach based on 454 amplicon sequencing
Source: BMC Res Notes. 2012 Apr 3;5:175. doi: 10.1186/1756-0500-5-175 (PMC3420255; doi:10.1186/1756-0500-5-175)
Supplement: Additional file 1 — Self-contained websites displaying alleles and genotypes [file 1756-0500-5-175-S1.zip › alleles/LTP_alleles.txt]

>0 
GCTTCTTAGTGCTTGCCAAAAGACAGTTCCTGCTGGCTTCCAATGTCAATAGAGTATAAGGGCTCTGGGTTGCCAATTTGTTCTGCACTGTGTCCTAATTAGCTGTTGGGGTGTCTTACTGCAGTTGGCTTGTGTGTATTTTGGTGGCTTCAGTGGAGTTTAGTCTTGGTTTTTCTCTTTCAATTT.GTTATATGGGGGTGGGTTGTAGTTTTTATTACTATTTACTCAGATGGGCTGAAATCTGA
>1 
GCTTCTTAGTGCTTGCCAAAAGACAGTTCCTGCTGGCTTCCAATGTCAATAGAGTGTAAGGGCTCTGGGTTGCCAATTTGTTCTGCACTGTGTCCTAATTAGCTGTTGGGGTGTCTTACTGCTGTTGGCTTGTGTGTATTTTGGTGGCTTCAGTGGAGTTTAGTCTTGGTTTTTCTCTTTCAATTT.GTTATATGGGGGTGGGGTGTAGTTTTT...ACTATTTACTCAGATGGGCTGAAATCTGA
>2 
GCTTCTTAGTGCTTGCCAAAAGACAGTTCCTGCTGGCTTCCAGTGTCAATAGAGTATAAGGGCTCTGGGTTGCCAATTTGTTCTGCACTGTGTCCTAATTAGCTGTTGGGGTGTCTTACTGCTGTTGGCTTGTGTGTATTTTGGTGGCTTCAGTGGAGTTTAGTCTTGGTTTTTCTCTTTCAATTT.GTTATATGGGGGTGGGGTGTAGTTTTTATTACTATTTACTCAGATGGGCTGAAATCTGA
>3 
GCTTCTTAGTGCTTGCCAAAAGACAGTTCCTGCTGGCTTCCAATGTCAATAGAGTATAAGGGCTCTGGGTTGCCAATTTGTTCTGCACTGTGTCCTAATTAGCTGTTGGGGTGTCTTACTGCTGTTGGCTTGTGTGTATTTTGGTGGCTTCAGTGGAGTTTAGTCTTGGTTTTTCTCTTTCAATTT.GTTATATGGGGGTGGGGTGTAGTTTTTATTACTATTTACTCAGATGGGCTGAAATCTGA
>4 
GCTTCTTAGTGCTTGCCAAAAGACAGTTCCTGCTGGCTTCCAATGTCAATAGAGTCTAAGGGCTCTGGGTT.CCAATTT.TTC..CA..........ATT.....TTGGGGTGTCTTACTGCTGTTGGCTTGTGTGTATTTTGGTGGCTTCAGTGGAGTTTAGTCTTGGTTTTTCTCTTTCAATTT.GTTATATGGGGGTGGGGTGTAGTTTTTATTACTATTTACTCAGATGGGCTGAAATCTGA
>5 
GCTTCTTAGTGCTTGCCAAAAGACAGTTCCTGCTGGCTTCCAATGTCAATAGAGTCTAAGGGCTCTGGGTTGCCAATTTGTTCTGCACTGTGTCCTAATTAGCTGTTGGGGTGTCTTACTGCTGTTGGCTTGTGTGTATTTTGGTGGCTTCAGTGGAGTTTAGTCTTGGTTTTTCTCTTTCAATTT.GTTATATGGGGGTGGGGTGTAGTTTTTATTACTATTTACTCAGATGGGCTGAAATCTGA
>6 
GCTTCTTAGTGCTTGCCAAAAGACAGTTCCTGCTGGCTTCCAATGTCAATAGAGTATAAGGGCTCTGGGTTGCCAATTTGTTCTGCACTGTGTCCTAATTAGCTGTTGGGGTGTCTTACTGCAGTTGGCTTGTGTGTATTTTGGTGGCTTCAGTGGAGTTTAGTCTTGGTTTTTCTCTTTCAATTT.GTTATATGGGGGTGGGGTGTAGTTTTTATTACTATTTACTCAGATGGGCTGAAATCTGA
>7 
GCTTCTTAGTGCTTGCCAAAAGACTGTTCCTGCTGGCTTCCAATGTCAATAGAGTATAAGGGCTCTGGGTTGCCAATTTGTTCTGCACTGTGTCCTAATTAGCTGTTGGGGTGTCTTACTGCTGTTGGCTTGTGTGTATTTTGGTGGCTTCAGTGGAGTTTAGTCTTGGTTTTTCTCTTTCAATTT.GTTATATGGGGGTGGGGTGTAGTTTTTATTACTATTTACTCAGATGGGCTGAAATCTGA
>8 
GCTTCTTAGTGCTTGCCAAAAGACAGTTCCTGCTGGCTTCCAATGTCAATAGAGTATAAGGGCTCTGGGTTGCATATTTGTTCTGCACTGTGTCCTAATTAGCTGTTGGGGTGTCTTACTGCTGTTGGCTTGTGTGTATTTTGGTGGCTTCAGTGGAGTTTAGTCTTGGTTTTTCTCTTTCAATTT.GTTATATGGGGGTGGGGTGTAGTTTTTATTACTATTTACTCAGATGGGCTGAAATCTGA
>9 
GCTTCTTAGTGCTTGCCAAAAGACAGTTCCTGCTGGCTTCCAATGTCAATAGAGTATAAGGGCTCTGGGTTGCCAATTTGTTCTGCACTGTGTCCTAATTAGCTGTTGGGGTGTCTTACTGCTGTTGGCTTGTGTGTATTTTGGTGGCTTCAGTGGAGTTTAGTCTTGGTTTTTCTCTTTCAATTT.GTTATACGGGGGTGGGGTGTAGTTTTTATTACTATTTACTCAGATGGGCTGAAATCTGA
>10 
GCTTCTTAGTGCTTGCCAAAAGACAGTTCCTGCTGGCTTCCAATGTCAATAGAGTATAAGGGCTCTGGGTTGCCAATTTGTTCTGCACTGTGTCCTAATTAGCTGTTGGGGTGTCTTACTGCTGTTGGCTTGTGTGTATTTTGGTGGCTTCAGTGGAGTTTAGTCTTGGTTTTTCTCTTTCAATTT.GTTGTATGGGGGTGGGGTGTAGTTTTTATTACTATTTACTCAGATGGGCTGAAATCTGA
>11 
GCTTCTTAGTGCTTGCCAAAAGACAGTTCCTGCTGGCTTCCAATGTCAATAGAGTATAAGGGCTCTGGGTTGCCAATTTGTTCTGCACTGTGTCCTAATTAGCTGTTGGGGTGTCTTACTGCAGTTGGCTTGTGTGTATTTTGGTGGCTTCAGTGGAGTTTAGTCTTGGTTTTTCTCTTTCTATTTAGTTATATGGGGGTGGGGTGTAGTTTTAATTACTATTTACTCAGATGGGCTGAAATCTGA
>12 
GCTTCTTAGTGCTTGCCAAAAGACAGTTCCTGCTGGCTTCCAATGTCAATAGAGTGTAAGGGCTCTGGGTTGCCAATTTGTTCTGCACTGTGTCCTAATTAGCTGTTGGGGTGTCTTACTGCTGTTGGCTTGTGTGTATTTTGGTGGCTTCAGTGGAGTTTAGTCTTGGTTTTTCTCTTTCAATTT.GTTATATGGGGGTGGGGTGTAGTTTTTATTACTATTTACTCAGATGGGCTGAAATCTGA
