# Supplementary material for: Allele discovery of ten candidate drought-response genes in Austrian oak using a systematically informatics approach based on 454 amplicon sequencing
Source: BMC Res Notes. 2012 Apr 3;5:175. doi: 10.1186/1756-0500-5-175 (PMC3420255; doi:10.1186/1756-0500-5-175)
Supplement: Additional file 1 — Self-contained websites displaying alleles and genotypes [file 1756-0500-5-175-S1.zip › alleles/PER64_alleles.txt]

>0 
CAACCACCACAGCATTTGACAATGCATACTACAAGTTACTTCTCAAAGGGAAGAGTATATTTTCTTCAGATGAAGCTCTACTCAGTACCCCAAAAACTAAAGTACATTGGTTTC.TAAGTTTGCTAGCTCCCAAGAAGAGTTTGATAATGCTTTTGTGAAGTCCATGATCAAGATGAGTAGCATACCTGGTGGGCAAGAGATTAGG
>1 
CAACCACCACAGCATTTGACAATGCATACTACAAGTTACTTCTCAAAGGGAAGAGTATATTTTCTTCAGATGAAGCTCTACTCAGTACCCCAAAAGCTAAAG..CATTGGTTTC.TAAGTTTGCTAGCTCCCAAGAAGAGTTTGATAATGCTTTTGTGAAGTCCATGATCAAGATGAGTAGCATCCCTGGTGGGCAAGAGATTAGG
>2 
CAACCACCACAGCATTTGACAATGCATACTACAAGTTACTTCTCAAAGGGAAGAGTATATTTTCTTCAGATGAAGCTCTACTCAGTACCCCAAAAACTAAAG..CATTGGTTTGCTAAGTTTGCTAGCTCCCAAGAAGAGTTTGATAATGCTTTTGTGAAGTCCATGATCAAGATGAGTAGCATACCTGGTGGGCAAGAGATTAGG
>3 
CAACCACCACAGCATTTGACAATGCATACTACAAGTTACTTCTCAAAGGGAAGAGTATATTTTCTTCAGATGAAGCTCTACTCAGTACCCCAAAAACTAAAG..CATTGGTTTC.TAAGTTTGCTAGCTCCCAAGAAGAGTTTGATAATGCTTTTGTGAAGTCCATGATCAAGATGAGTAGCATACCTGGTGGGCAAGAGATTAGG
>4 
CAACCACCACAGCATTTGACAATGCATACTACAAGTTACTTCTCAAAGGGAAGAGTATATTTTCTTCAGATGAAGCTCTACTCAGTACCCCAAAAACTAAAG..CATTGGTTTGCTAAGTTTGCTAGCTCCCAAGAAGAGTTTGATAATGCTTTTGTGAAGTCCATGATCAAGATGAGTAGCATCCCTGGTGGGCAAGAGATTAGG
>5 
CAACCACCACAGCATTTGACAATGCATACTACAAGTTACTTCTCAAAGGGAAGAGTATATTTTCTTCAGATGAAGCTCTACTCAGTACCCCAAAAACTAAAG..CATTGGTTTCGTAAGTTTGCTAGCTCCCAAGAAGAGTTTGATAATGCTTTTGTGAAGTCCATGATCAAGATGAGTAGCATACCTGGTGGGCAAGAGATTAGG
>6 
CAACCACCACAGCATTTGACAATGCATACTACAAGTTACTTCTCAAAGGGAAGAGTATATTTTCTTCAGATGAAGCTCTACTCAGTACCCCAAAAACTAAAG..CATTGGTTTCGTAAGTTTGCTAGCTCCCAAGAAGAGTTTGATAATGCTTTTGTGAAGTCCATGATCAAGATGAGTAGCATCCCTGGTGGGCAAGAGATTAGG
>7 
CAACCACCACAGCATTTGACAATGCATACTACAAGTTACTTCTCAAAGGGAAGAGTATATTTTCTTCAGATGAAGCTCTACTCAGTACCTCAAAAACTAAAG..CATTGGTTTC.TAAGTTTGCTAGCTCCCAAGAAGAGTTTGATAATGCTTTTGTGAAGTCCATGATCAAGATGAGTAGCATCCCTGGTGGGCAAGAGATTAGG
>8 
CAACCACCACAGCATTTGACAATGCATACTACAAGTTACTTCTCAAAGGGAAGAGTATATTTTCTTCAGATGAAGCTCTACTCAGTACCCCAAAAACTAAAG..CATTGGTTTC.TAAGTTTGCTAGCTCCCAAGAAGAGTTTGATAATGCTTTTGTGAAGTCCATGATCAAGATGAGTAGCATCCCTGGTGGGCAAGAGATTAGG
>9 
CAACCACCACAGCATTTGACAATGCATACTACAAGTTACTTCTCAAAGGGAAGAGTATATTTTCTTCAGATGAAGCTCTACTCAGTACCTCAAAAACTAAAG..CATTGGTTTC.TAAGTTTGCTAGCTCCCAAGAAGAGTTTGATAATGCTTTTGTGAAGTCCATGATCAAGATGAGTAGCATACCTGGTGGGCAAGAGATTAGG
