# Supplementary material for: Allele discovery of ten candidate drought-response genes in Austrian oak using a systematically informatics approach based on 454 amplicon sequencing
Source: BMC Res Notes. 2012 Apr 3;5:175. doi: 10.1186/1756-0500-5-175 (PMC3420255; doi:10.1186/1756-0500-5-175)
Supplement: Additional file 1 — Self-contained websites displaying alleles and genotypes [file 1756-0500-5-175-S1.zip › alleles/PIP1E_alleles.txt]

>0 
CTGTGGTAAAGGGCTTCCAAAAAAACCAGTACGAGAGGCTTGGTGGTGGAGCCAATACCATCAGTCATGGATATACCAAGGGCGATGGCCTTGGAGCAGAGATTGTTGGCACCTTTGTGCTTGTCTACACTGTCTTCTCTGCCACTGATGCCAAGCGAAATGCCCGGGATTCCCATGTTCCTGTAAGCAAATCTTAACATAATGTGTGT..TTCT..TTTTTCTAACAATTAATGATTGCAAGTATCATGACTTTAACAATGAACTCTATGTTCAGAATCTTGGCACCACTGCCTATTGGGTTTGCAGTGT
>1 
CTGTGGTAAAGGGCTTCCAAAAAAACCAGTACGAGAGGCTTGGTGGTGGAGCCAATACCATCAGTCATGGATATACCAAGGGTGATGGCCTTGGAGCAGAGATTGTTGGCACCTTTGTGCTTGTCTACACTGTCTTCTCTGCCACTGATGCCAAGCGAAATGCCCGGGATTCCCATGTTCCTGTAAGCAAATCTTAACATAATGTGTGT..TTCT..TTTTTCTAACAATTAATGATTGCAAGTTTCATGACTTTAACAATGAACTCTATGTTCAGAATCTTGGCACCACTGCCTATTGGGTTTGCAGTGT
>2 
CTGTGGTAAAGGGCTTCCAAAAAAACCAGTACGAGAGGCTTGGTGGTGGAGCCAATACCATCAGTCATGGATATACCAAGGGTGATGGCCTTGGAGCAGAGATTGTTGGCACCTTTGTGCTTGTCTACACTGTCTTCTCTGCCACTGATGCCAAGCGAAATGCCCGGGATTCCCATGTTCCTGTAAGCAAATCTTAACATAATGTGTGT..TTCT..TTTTTCAAACAATTAATGATTGCAAGTATCATGACTTTAACAATGAACTCTATGTTCAGAATCTTGGCACCACTGCCTATTGGGTTTGCAGTGT
>3 
CTGTGGTAAAGGGCTTCCAAAAAAACCAGTACGAGAGGCTTGGTGGTGGAGCCAATACCATCAGTCATGGATATACCAAGGGTGATGGCCTTGGAGCAGAGATTGTTGGCACCTTTGTGCTTGTCTACACTGTCTTCTCTGCCACTGATGCCAAGCGAAATGCCCGGGATTCCCATGTTCCTGTAAGCAAATCTTAACATAATGTGTGT..TTCTCTTTTTTCTAACAATTAATGATTGCAAGTATCATGACTTTAACAATGAACTCTATGTTCAGAATCTTGGCACCACTGCCTATTGGGTTTGCAGTGT
>4 
CTGTGGTAAAGGGCTTCCAAAAAAACCAGTACGAGAGGCTTGGTGGTGGAGCCAATACCATCAGTCATGGATATACCAAGGGTGATGGCCTTGGAGCAGAGATTGTTGGCACCTTTGTGCTTGTCTACACTGTCTTCTCTGCCACTGATGCCAAGCGAAATGCCCGGGATTCCCATGTTCCTGTAAGCAAATCTTAACATAATGTGTGTGATTCT..TTTTTCAAACAATTAATGATTGCAAGTTTCATGACTTTAACAATGAACTCTATGTTCAGAATCTTGGCACCACTGCCTATTGGGTTTGCAGTGT
>5 
CTGTGGTAAAGGGCTTCCAAAAAAACCAGTACGAGAGGCTTGGTGGTGGAGCCAATACCATCAGTCATGGATATACCAAGGGTGATGGCCTTGGAGCAGAGATTGTTGGCACCTTTGTGCTTGTCTACACTGTCTTCTCTGCCACTGATGCCAAGCGAAATGCCCGGGATTCCCATGTTCCTGTAAGCAAATCTTAACATACTGTGTGT..TTCT..TTTTTCAAACAATTAATGATTGCAAGTTTCATGACTTTAACAATGAACTCTATGTTCAGATTCTTGGCACCACTGCCTATTGGGTTTGCAGTGT
>6 
CTGTGGTAAAGGGCTTCCAAAAAAACCAGTACGAGAGGCTTGGTGGTGGAGCCAATACCATCAGTCATGGATATACCAAGGGTGATGGCCTTGGAGCAGAGATTGTTGGCACCTTTGTGCTTGTCTACACTGTCTTCTCTGCCACTGATGCCAAGCGAAATGCCCGGGATTCCCATGTTCCTGTAAGCAAATCTTAACATAATGTGTGT..TTCT..TTTTTCAAACAATTAATGATTGCAAGTTTCATGACTTTGACAATGAACTCTATATTCAGAATCTTGGCACCACTGCCTATTGGGTTTGCAGTGT
>7 
CTGTGGTAAAGGGCTTCCAAAAAAACCAGTACGAGAGGCTTGGTGGTGGAGCCAATACCATCAGTCATGGATATACCAAGGGTGATGGCCTTGGAGCAGAGATTGTTGGCACCTTTGTGCTTGTCTACACTGTCTTCTCTGCCACTGATGCCAAGCGAAATGCCCGGGATTCCCATGTTCCTGTAAGCAAATCTTAACATACTGTGTGT..TTCT..TTTTTCAAACAATTAATGATTGCAAGTTTCATGACTTTAACAATGAACTCTATGTTCAGAATCTTGGCACCACTGCCTATTGGGTTTGCAGTGT
>8 
CTGTGGTAAAGGGCTTCCAAAAAAACCAGTACGAGAGGCTTGGTGGTGGAGCCAATACCATCAGTCATGGATATACCAAGGGTGATGGCCTTGGAGCAGAGATTGTTGGCACCTTTGTGCTTGTCTACACTGTCTTCTCTGCCACTGATGCCAAGCGAAATGCCCGGGATTCCCATGTTCCTGTAAGCAAATCTTAACATAATGTGTGT..TTCT..TTTTTCAAACAATTAATGATTGCAAGTTTCATGACTTTAACAATGAACTCTATGTTCAGATTCTTGGCACCACTGCCTATTGGGTTTGCAGTGT
>9 
CTGTGGTAAAGGGCTTCCAAAAACCAAAGTACGAGAGGCTTGGTGGTGGAGCCAATACCATCAGTCATGGATATACCAAGGGTGATGGCCTTGGAGCAGAGATTGTTGGCACCTTTGTGCTTGTCTACACTGTCTTCTCTGCCACTGATGCCAAGCGAAATGCCCGGGATTCCCATGTTCCTGTAAGCAAATCTTAACATAATGTGTGT..TTCT..TTTTTCAAACAATTAATGATTGCAAGTTTCATGACTTTAACAATGAACTCTATGTTCAGAATCTTGGCACCACTGCCTATTGGGTTTGCAGTGT
>10 
CTGTGGTAAAGGGCTTCCAAAAAAACCAGTACGAGAGGCTTGGTGGTGGAGCCAATACCATCAGTCATGGATATACCAAGGGTGATGGCCTTGGAGCAGAGATTGTTGGCACCTTTGTGCTTGTCTACACTGTCTTCTCTGCCACTGATGCCAAGCGAAATGCCCGGGATTCCCATGTTCCTGTAAGCAAATCTTAACATAATGTGTGT..TTCT..TTTTTCTAACAATTAATGATTGCAAGTATCATGACTTTAACAATGAACTCTATGTTCAGAATCTTGGCACCACTGCCTATTGGGTTTGCAGTGT
>11 
CTGTGGTAAAGGGCTTCCAAAAAAACCAGTACGAGAGGCTTGGTGGTGGAGCCAATACCATCAGTCATGGATATACCAAGGGTGATGGCCTTGGAGCAGAGATTGTTGGCACCTTTGTGCTTGTCTACACTGTCTTCTCTGCCACTGATGCCAAGCGAAATGCCCGGGATTCCCATGTTCCTGTAAGCAAATCTTAACATAATGTGTGT..TTCT..TTTTTCAAACAATTAATGATTGCAAGTTTCATGACTTTAACAATGAACTCTATGTTCAGAATCTTGGCACCACTGCCTATTGGGTTTGCAGTGT
