# Supplementary material for: Allele discovery of ten candidate drought-response genes in Austrian oak using a systematically informatics approach based on 454 amplicon sequencing
Source: BMC Res Notes. 2012 Apr 3;5:175. doi: 10.1186/1756-0500-5-175 (PMC3420255; doi:10.1186/1756-0500-5-175)
Supplement: Additional file 1 — Self-contained websites displaying alleles and genotypes [file 1756-0500-5-175-S1.zip › alleles/RD26_alleles.txt]

>0 
AATTATTGGTGACATTGATTTGTACAAGTTTGATCCATGGGTGTTACCAAGTAAGATTTTCTAAATTAGGCTTTTAGCCAACAAGCTAGGCAACAATCTTTAACTATAATTCAATTATTATGTG..CTAATTTTATATTTTATAATTTGTTTTGTGTAG....GCAAAGCTATATTTGGTGAAAAAGAATGGTATTTTTTTAGTTACCTAGAGACAGGAAGTACCCAAATGGATCGAGACCAAATAGGGTTGCTGGGTCTGGTTATTGGAAGGCAACTGGGACTGACAAAGTTATCACCACCGAGGGTCGTAAAGTTGGTATTAAGAAGGCTCTAGTATTCTATATTGGAAAAGCCCC
>1 
AATTATTGGTGACATTGATTTGTACAAGTTTGATCCATGGGTGTTACCAAGTAAGATTTTCTAAATTAGGCTTTTAGCCAACAAGCTAGGCAACAATCTTTAACTATAATTCAATTATTATGTG..CTAATTTTATATTTTATAATTTGTTTTGTGTAG....GCAAAGCTATATTTGGTGAAAAAGAATGGTATTTTTTTAGT..CCTAGAGACAGGAAGTACCCAAATGGATCGAGACCAAATAGGGTTGCTGGGTCTGGTTATTGGAAGGCAACTGGGACTGACAAAGTTATCACCACCGAGGGTCGTAAAGTTGGTATTAAGAAGGCTCTAGTATTCTATATTGGAAAAGCCCC
>2 
AATTATTGGTGACATTGATTTGTACAAGTTTGATCCATGGGTGTTACCAAGTAAGATTTTCTAAATTAGGCTTTTAGCCAACAAGCTAGGCAACAATCTTTAACTATAATTCAATTATTATGTG..CTAATTTTATATTTTATAATTTGTTTTGTGCAG....GCAAAGCTATATTTGGTGAAAAAGAATGGTATTTTTTTAGT..CCTAGAGACAGGAAGTACCCAAATGGATCGAGACCAAATAGGGTTGCTGGGTCTGGTTATTGGAAGGCAACTGGGACTGACAAAGTTATCACCACCGAGGGTCGTAAAGTTGGTATTAAGAAGGCTCTAGTATTCTATATTGGAAAAGCCCC
>3 
AATTATTGGTGACATTGATTTGTACAAGTTTGATCCATGGGTGTTACCAAGTAAGATTTTCTAAATTAGGCTTTTAGCCAACAAGCTAGTCAACAATCTTTAACTATAATTCAATTATTATGTG..CTAATTTTATATTTTATAATTTGTTTTGTGTAG....GCAAAGCTATATTTGGTGAAAAAGAATGGTATTTTTTTAGT..CCTAGAGACAGGAAGTACCCAAATGGATCGAGACCAAATAGGGTTGCTGGGTCTGGTTATTGGAAGGCAACTGGGACTGACAAAGTTATCACCACCGAGGGTCGTAAAGTTGGTATTAAGAAGGCTCTAGTATTCTATATTGGAAAAGCCCC
>4 
AATTATTGGTGACATTGATTTGTATAAGTTTGATCCATGGGTGTTACCAAGTAAGATTTTCTAAATTAGGCTTTTAGCCAACAAGCTAGGCAACAATCTTTAACTATAATTCAATTATTATGTG..CTAATTTTATATTTTATAATTTGTTTTGTGTAG....GCAAAGCTATATTTGGTGAAAAAGAATGGTATTTTTTTAGT..CCTAGAGACAGGAAGTACCCAAATGGATCGAGACCAAATAGGGTTGCTGGGTCTGGTTATTGGAAGGCAACTGGGACTGACAAAGTTATCACCACCGAGGGTCGTAAAGTTGGTATTAAGAAGGCTCTAGTATTCTATATTGGAAAAGCCCC
>5 
AATTATTGGTGACATTGATTTGTACAAGTTTGATCCATGGGTGTTACCAAGTAAGATTTTCTAAATTAGGCTTTTAGCCAACAAGCTAGGCAACAATCTTTAACTATAATTCAATTATTATGTG..CTAATTTTATATTTTATAATTTGTTTTGTGTAG....GCAAAGCTATATTTGGTGAAAAAGAATGGTATTTTTTTAGT..CCTAGAGACAGGAAGTACCCAAATGGATCGAGACCAAACAGGGTTGCTGGGTCTGGTTATTGGAAGGCAACTGGGACTGACAAAGTTATCACCACCGAGGGTCGTAAAGTTGGTATTAAGAAGGCTCTAGTATTCTATATTGGAAAAGCCCC
>6 
AATTATTGGTGACATTGATTTGTACAAGTTTGATCCATGGGTGTTACCAAGTAAGATTTTCTAAGTTAGGCTTTTAGCCAACAAGCTAGGCAACAATCTTTAACTATAATTCAATTATTATGTG..CTAATTTTATATTTTATAATTTGTTTTGTGTAG....GCAAAGCTATATTTGGTGAAAAAGAATGGTATTTTTTTAGT..CCTAGAGACAGGAAGTACCCAAATGGATCGAGACCAAATAGGGTTGCTGGGTCTGGTTATTGGAAGGCAACTGGGACTGACAAAGTTATCACCACCGAGGGTCGTAAAGTTGGTATTAAGAAGGCTCTAGTATTCTATATTGGAAAAGCCCC
>7 
AATTATTGGTGACATTGATTTGTACAAGTTTGATCCATGGGTGTTACCAAGTAAGATTTTCTAAATTAGGCTTTTAGCCAACAAGCTAGGCAACAATCTTTAACTATAATTCAATTATTATGTG..CTAATTTTATATTTTATAATTTGTTTTGTGTAGTTAGGCAAAGCTATATTTGGTGAAAAAGAATGGTATTTTTTTAGT..CCTAGAGACAGGAAGTACCCAAATGGATCGAGACCAAATAGGGTTGCTGGGTCTGGTTATTGGAAGGCAACTGGGACTGACAAAGTTATCACCACCGAGGGTCGTAAAGTTGGTATTAAGAAGGCTCTAGTATTCTATATTGGAAAAGCCCC
>8 
AATTATTGGTGACATTGATTTGTACAAGTTTGATCCATGGGTGTTACCAAGTAAGATTTTCTAAATTAGGCTTTTAGCCAACAAGCTAGGCAACAATCTTTAACTATAATTCAATTATTATGTG..CTAATTTTATATTTTATAATTTGTTTTGTGTAG....GCAAAGCTATATTTGGTGAAAAAGAATGGTATTTTTTTAGTT.CCTAGAGACAGGAAGTACCCAAATGGATCGAGACCAAATAGGGTTGCTGGGTCTGGTTATTGGAAGGCAACTGGGACTGACAAAGTTATCACCACCGAGGGTCGTAAAGTTGGTATTAAGAAGGCTCTAGTATTCTATATTGGAAAAGCCCC
>9 
AATTATTGGTGACATTGATTTGTACAAGTTTGATCCATGGGTGTTACCAAGTAAGATTTTCTAAATTAGGCTTTTAGCCAACAAGCTAGGCAACAATCTTTAACTATAATTCAATTATTATGTGTACTAATTTTATATTTTATAATTTGTTTTGTGTAG....GCAAAGCTATATTTGGTGAAAAAGAATGGTATTTTTTTAGT..CCTAGAGACAGGAAGTACCCAAATGGATCGAGACCAAATAGGGTTGCTGGGTCTGGTTATTGGAAGGCAACTGGGACTGACAAAGTTATCACCACCGAGGGTCGTAAAGTTGGTATTAAGAAGGCTCTAGTATTCTATATTGGAAAAGCCCC
