# Supplementary material for: Allele discovery of ten candidate drought-response genes in Austrian oak using a systematically informatics approach based on 454 amplicon sequencing
Source: BMC Res Notes. 2012 Apr 3;5:175. doi: 10.1186/1756-0500-5-175 (PMC3420255; doi:10.1186/1756-0500-5-175)
Supplement: Additional file 2 — Table S2.Table displaying linkage disequilibrium among pairwise combined loci [file 1756-0500-5-175-S2.xls]

## Sheet: LD
Supplementary Table 2 Linkage disequilibrium among pairwise combined loci
Locus1	Locus2	P-Value	S.E.
ARF16	BMY7	0.489	0.048
ARF16	ERD8	0.613	0.047
BMY7	ERD8	0.541	0.049
ARF16	LEA14	0.133	0.031
BMY7	LEA14	0.088	0.028
ERD8	LEA14	0.402	0.049
ARF16	LTP	0.000*	0.000
BMY7	LTP	0.052	0.021
ERD8	LTP	0.173	0.036
LEA14	LTP	0.000*	0.000
ARF16	PER64	0.000*	0.000
BMY7	PER64	0.625	0.046
ERD8	PER64	0.131	0.033
LEA14	PER64	0.008*	0.006
LTP	PER64	0.000*	0.000
ARF16	PIP1E	0.066	0.019
BMY7	PIP1E	0.102	0.030
ERD8	PIP1E	0.370	0.046
LEA14	PIP1E	0.184	0.036
LTP	PIP1E	0.041	0.016
PER64	PIP1E	0.005*	0.005
ARF16	RD26	0.485	0.046
BMY7	RD26	0.470	0.046
ERD8	RD26	0.896	0.028
LEA14	RD26	0.830	0.036
LTP	RD26	0.019	0.011
PER64	RD26	0.491	0.045
PIP1E	RD26	0.927	0.023
* Sigificant linkage disequilibrium (P < 0.01), S.E. standard error
